# Supplementary material for: Topographic Cues Impact on Embryonic Stem Cell Zscan4-Metastate
Source: Front Bioeng Biotechnol. 2020 Mar 6;8:178. doi: 10.3389/fbioe.2020.00178 (PMC7069379; doi:10.3389/fbioe.2020.00178)
Supplement: Supplementary Data Sheet 1 — Spreadsheet of image analyses and Real Time-PCR raw data. [file Data_Sheet_1.ZIP]

Archive with 12 entries (9 files):
- dataset/
- dataset/.DS_Store
- __MACOSX/
- __MACOSX/dataset/
- __MACOSX/dataset/._.DS_Store
- dataset/E-Cadh quantification.xlsx
- dataset/ESC-Zscan4 morphometric analysis.xlsx
- __MACOSX/dataset/._ESC-Zscan4 morphometric analysis.xlsx
- dataset/Gene expression profile diff micropattern.xlsx
- __MACOSX/dataset/._Gene expression profile diff micropattern.xlsx
- dataset/zscan distribution .xlsx
- __MACOSX/dataset/._zscan distribution .xlsx
