# Supplementary material for: Topographic Cues Impact on Embryonic Stem Cell Zscan4-Metastate
Source: Front Bioeng Biotechnol. 2020 Mar 6;8:178. doi: 10.3389/fbioe.2020.00178 (PMC7069379; doi:10.3389/fbioe.2020.00178)
Supplement: Supplementary Data Sheet 1 — Spreadsheet of image analyses and Real Time-PCR raw data. [file Data_Sheet_1.ZIP › dataset/E-Cadh quantification.xlsx]

## Sheet: 350
	57989.4	856.276	620.536	112	4095	314.784	234.556	178.306	0.043	4.9655e+07	1.431	11.553	103726741	1.342	0.745	1	112	4095		856.276
	60990.9	833.361	615.559	112	4095	319.004	243.433	114.905	0.046	5.08274e+07	1.455	12.15	106175983	1.31	0.763	1	112	4095		833.361
	71734.6	777.394	587.785	112	4095	420.328	217.295	175.321	0.054	5.57661e+07	1.296	14.291	116492525	1.934	0.517	1	112	4095		777.394
	29783.9	708.814	530.182	112	4095	273.048	138.884	96.371	0.022	2.11112e+07	1.673	5.933	44100276	1.966	0.509	1	112	4095		708.814
	24654	875.648	673.462	112	4095	235.271	133.422	72.1	0.018	2.15882e+07	1.124	4.912	45096760	1.763	0.567	1	112	4095		875.648
	44597	767.046	574.222	112	4095	316.783	179.248	74.547	0.033	3.4208e+07	1.564	8.885	71458782	1.767	0.566	1	112	4095		767.046
	79782.6	618.862	444.247	112	4077	421.191	241.179	66.659	0.06	4.93744e+07	1.73	15.894	103140781	1.746	0.573	1	112	4077		618.862
	43149.4	759.334	527.646	96	4095	240.802	228.153	87.841	0.032	3.27648e+07	1.257	8.596	68444128	1.055	0.947	1	96	4095		759.334
	57176.6	825.181	608.494	112	4095	328.925	221.326	169.991	0.043	4.7181e+07	1.588	11.391	98558755	1.486	0.673	1	112	4095		825.181
	79212.5	723.852	536.057	112	4095	336.736	299.512	41.441	0.059	5.73381e+07	1.421	15.781	119776462	1.124	0.889	1	112	4095		723.852
	53659.5	514.196	417.162	112	4095	337.398	202.495	121.057	0.04	2.75915e+07	2.598	10.69	57637267	1.666	0.6	1	112	4095		514.196
	90393.7	614.865	506.051	112	4095	399.623	288.004	117.346	0.068	5.55799e+07	2.24	18.008	116103725	1.388	0.721	1	112	4095		614.865
	64350	697.956	521.483	112	4095	390.692	209.712	107.095	0.048	4.49135e+07	1.676	12.82	93822038	1.863	0.537	1	112	4095		697.956
	84637.2	997.556	645.098	112	4095	436.189	247.057	114.39	0.063	8.44304e+07	0.849	16.861	176370909	1.766	0.566	1	112	4095		997.556
	34448.4	920.753	758.246	112	4095	248.983	176.161	93.157	0.026	3.17185e+07	1.402	6.863	66258311	1.413	0.708	1	112	4095		920.753
	37935.3	535.388	452.276	96	4089	305.797	157.95	97.181	0.028	2.03101e+07	2.019	7.557	42426827	1.936	0.517	1	96	4089		535.388
	52089.3	505.303	421.553	96	4095	311.82	212.694	113.482	0.039	2.63209e+07	2.749	10.377	54983008	1.466	0.682	1	96	4095		505.303
	64889	810.596	597.812	112	4095	411.88	200.591	154.341	0.049	5.25988e+07	1.444	12.927	109876317	2.053	0.487	1	112	4095		810.596
	70237.2	570.182	481.028	112	4095	331.195	270.018	99.169	0.053	4.00479e+07	2.195	13.993	83658182	1.227	0.815	1	112	4095		570.182
																				732.24
																				142.078
																				32.595
	41413.6	921.86	423.745	480	4077	294.104	179.289	63.095	0.031	3.81776e+07	1.88	8.25	79751032	1.64	0.61	1	480	4077		921.86
	24587.9	1091.69	466.287	562	4095	180.907	173.052	3.112	0.018	2.68425e+07	1.519	4.898	56072599	1.045	0.957	1	562	4095		1091.69
	31444.5	1215.81	561.541	626	4095	248.358	161.204	171.934	0.024	3.82305e+07	1.903	6.264	79861607	1.541	0.649	1	626	4095		1215.81
	39119.6	1131.61	482.689	594	4095	238.035	209.249	48.101	0.029	4.4268e+07	1.59	7.793	92473653	1.138	0.879	1	594	4095		1131.61
	22629.1	859.528	440.664	450	4095	232.394	123.98	124.691	0.017	1.94503e+07	2.756	4.508	40630770	1.874	0.533	1	450	4095		859.528
	38095.2	1040.05	524.324	546	4095	249.298	194.564	114.197	0.029	3.96207e+07	2.222	7.589	82765702	1.281	0.78	1	546	4095		1040.04
	32147.7	1078	489.236	562	4095	266.373	153.663	103.612	0.024	3.46552e+07	1.888	6.404	72392956	1.733	0.577	1	562	4095		1078
	52926.1	1369.95	524.803	707	4095	416.751	161.698	109.866	0.04	7.25063e+07	1.283	10.544	151462178	2.577	0.388	1	707	4095		1369.95
	15674.4	1560.94	679.813	803	4095	179.332	111.286	93.878	0.012	2.44667e+07	1.437	3.123	51109814	1.611	0.621	1	803	4095		1560.94
	15825.6	930.652	453.003	481	4089	199.36	101.073	93.428	0.012	1.47282e+07	2.023	3.153	30766432	1.972	0.507	1	481	4089		930.652
	23657.8	812.012	457.271	418	4095	212.362	141.843	119.776	0.018	1.92104e+07	2.716	4.713	40129635	1.497	0.668	1	418	4095		812.012
	34696.4	1218.03	540.206	626	4095	295.455	149.521	156.57	0.026	4.22611e+07	1.709	6.912	88281306	1.976	0.506	1	626	4095		1218.03
	25545.4	1046.38	506.343	546	4095	211.601	153.711	103.398	0.019	2.67303e+07	1.934	5.089	55838203	1.377	0.726	1	546	4095		1046.38
	32820.3	1246.77	559.379	642	4095	236.352	176.804	119.537	0.025	4.09193e+07	1.703	6.538	85478351	1.337	0.748	1	642	4095		1246.77
	33792.1	1264.61	510.185	658	4095	301.74	142.591	172.45	0.025	4.27338e+07	1.391	6.732	89268856	2.116	0.473	1	658	4095		1264.61
	16202.9	1054.16	490.353	546	4095	223.914	92.134	92.754	0.012	1.70805e+07	2.072	3.228	35680269	2.43	0.411	1	546	4095		1054.16
	12609.2	1389.59	562.384	707	4095	191.719	83.74	74.001	0.009	1.75216e+07	1.36	2.512	36601833	2.289	0.437	1	707	4095		1389.59
	23564.9	1162.45	523.862	594	4095	259.675	115.544	76.611	0.018	2.73931e+07	1.907	4.695	57222869	2.247	0.445	1	594	4095		1162.45
	31427.7	1268.3	563.593	658	4095	239.451	167.112	168.069	0.024	3.98598e+07	1.668	6.261	83265076	1.433	0.698	1	658	4095		1268.3
																				1140.13
																				191.212
																				43.8669

## Sheet: 700
	70025.6	743.786	509.588	112	4095	329.189	270.845	11.418	0.052	5.2084e+07	1.321	13.95	108800994	1.215	0.823	1	112	4095		743.786
	101174	536.066	364.161	120	3822	407.088	316.439	159.871	0.076	5.42359e+07	1.688	20.156	113296027	1.286	0.777	1	120	3822		536.066
	85370.6	554.359	392.979	128	4095	352.35	308.492	12.417	0.064	4.7326e+07	2.131	17.007	98861624	1.142	0.876	1	128	4095		554.359
	82114.9	355.764	292.099	112	4089	337.413	309.864	123.328	0.062	2.92135e+07	2.861	16.359	61025643	1.089	0.918	1	112	4089		355.764
	145890	322.121	237.79	103	3762	511.257	363.325	26.292	0.109	4.69941e+07	2.788	29.064	98168430	1.407	0.711	1	103	3762		322.121
	106527	603.978	440.224	127	4037	397.593	341.139	127.088	0.08	6.43401e+07	1.798	21.222	134403189	1.165	0.858	1	127	4037		603.978
	121203	642.868	411.735	145	4095	452.151	341.304	98.59	0.091	7.79178e+07	1.515	24.146	162766482	1.325	0.755	1	145	4095		642.868
	99005.2	551.365	390.252	128	4095	458.869	274.713	135.858	0.074	5.4588e+07	1.933	19.724	114031676	1.67	0.599	1	128	4095		551.365
	107191	363.354	272.037	112	4072	452.207	301.807	80.183	0.08	3.89482e+07	2.696	21.354	81360796	1.498	0.667	1	112	4072		363.354
	91285.5	407.432	306.78	112	4095	394.112	294.912	49.215	0.068	3.71927e+07	3.201	18.186	77693650	1.336	0.748	1	112	4095		407.432
	67985.3	563.924	465.812	112	4095	359.026	241.101	23.423	0.051	3.83386e+07	1.861	13.544	80087360	1.489	0.672	1	112	4095		563.924
	59884.6	472.424	354.47	94	3980	331.45	230.042	128.097	0.045	2.82909e+07	1.939	11.93	59098396	1.441	0.694	1	94	3980		472.424
	68716.3	627.079	504.434	96	4095	404.245	216.434	129.186	0.051	4.30905e+07	1.898	13.69	90014005	1.868	0.535	1	96	4095		627.079
	104729	534.593	382.262	112	4095	502.77	265.22	146.8	0.078	5.59872e+07	2.122	20.864	116954486	1.896	0.528	1	112	4095		534.593
	103585	423.016	338.474	112	4095	398.695	330.799	82.483	0.078	4.38179e+07	3.184	20.636	91533386	1.205	0.83	1	112	4095		423.016
	89999.3	540.261	443.061	112	4095	389.596	294.127	115.012	0.067	4.86231e+07	1.944	17.929	101571163	1.325	0.755	1	112	4095		540.261
	77642.8	593.526	408.327	112	4086	356.54	277.27	45.507	0.058	4.6083e+07	1.777	15.468	96265152	1.286	0.778	1	112	4086		593.526
	84067.6	603.276	432.273	112	4095	433.676	246.816	123.015	0.063	5.0716e+07	1.585	16.748	105943170	1.757	0.569	1	112	4095		603.276
	77083.7	654.026	461.312	112	4095	367.334	267.185	175.54	0.058	5.04147e+07	1.749	15.356	105313835	1.375	0.727	1	112	4095		654.026
																				531.222
																				113.429
																				26.0223
	28062.9	987.522	448.719	514	4095	242.645	147.255	17.067	0.021	2.77127e+07	1.961	5.591	57890488	1.648	0.607	1	514	4095		987.522
	51874.4	758.937	360.712	413	4052	329.65	200.36	139.588	0.039	3.93694e+07	2.491	10.334	82240742	1.645	0.608	1	413	4052		758.937
	29466.9	724.208	352.215	375	3980	232.379	161.454	131.526	0.022	2.13402e+07	1.958	5.87	44578639	1.439	0.695	1	375	3980		724.208
	32322.9	1016.44	486.373	530	4095	278.258	147.902	138.79	0.024	3.28543e+07	2.148	6.439	68631008	1.881	0.532	1	530	4095		1016.44
	54336.4	786.943	377.331	418	4095	393.507	175.812	148.429	0.041	4.27596e+07	2.399	10.825	89322795	2.238	0.447	1	418	4095		786.943
	47032.7	665.058	373.482	353	4095	260.226	230.123	100.126	0.035	3.12795e+07	3.253	9.37	65341239	1.131	0.884	1	353	4095		665.058
	34098.9	972.627	443.115	514	4095	231.958	187.172	102.33	0.026	3.31655e+07	1.797	6.793	69281166	1.239	0.807	1	514	4095		972.627
	44933.6	830.154	385.741	433	4086	278.449	205.464	40.237	0.034	3.73018e+07	2.115	8.952	77921537	1.355	0.738	1	433	4086		830.154
	44997.2	892.975	398.891	466	4095	311.869	183.706	122.99	0.034	4.01814e+07	1.861	8.964	83936989	1.698	0.589	1	466	4095		892.975
	44016.4	929.221	432.562	482	4095	275.968	203.079	179.326	0.033	4.09009e+07	2.127	8.769	85440010	1.359	0.736	1	482	4095		929.221
	40114.9	1060.79	453.738	546	4095	252.278	202.458	9.405	0.03	4.25534e+07	1.607	7.992	88891973	1.246	0.803	1	546	4095		1060.79
	55390.5	769.072	341.677	405	3822	288.915	244.104	169.786	0.041	4.25993e+07	1.95	11.035	88987831	1.184	0.845	1	405	3822		769.072
	46678.5	794.662	386.233	418	4095	278.032	213.763	17.741	0.035	3.70936e+07	2.436	9.299	77486680	1.301	0.769	1	418	4095		794.662
	27632.1	656.604	329.79	353	4089	228.395	154.041	76.609	0.021	1.81433e+07	2.706	5.505	37900485	1.483	0.674	1	353	4089		656.604
	62567.3	510.58	257.722	280	3762	330.885	240.758	29.694	0.047	3.19456e+07	2.82	12.465	66732769	1.374	0.728	1	280	3762		510.58
	52828	921.521	423.428	491	4037	293.702	229.017	137.7	0.04	4.86821e+07	1.95	10.524	101694483	1.282	0.78	1	491	4037		921.521
	71775.3	879.593	377.957	466	4095	357.292	255.777	83.907	0.054	6.31331e+07	1.814	14.299	131881841	1.397	0.716	1	466	4095		879.593
	50954.3	817.871	377.138	434	4095	322.919	200.908	138.53	0.038	4.1674e+07	2.199	10.151	87054986	1.607	0.622	1	434	4095		817.871
	45300.7	586.641	290.079	319	4072	280.37	205.724	82.548	0.034	2.65753e+07	2.829	9.025	55514449	1.363	0.734	1	319	4072		586.641
	46224.2	602.439	324.623	321	4095	259.589	226.722	37.486	0.035	2.78472e+07	3.603	9.209	58171465	1.145	0.873	1	321	4095		602.439
																				808.193
																				152.493
																				34.5385

## Sheet: flat
	144369	231.07	164.059	84	3076	542.273	338.974	12.847	0.108	3.33594e+07	3.387	28.761	69686103	1.6	0.625	1	84	3076		231.07
	26588	414.863	189.966	267	3100	199.607	169.598	143.573	0.02	1.10304e+07	3.049	5.297	23041925	1.177	0.85	1	267	3100		414.863
	46707.7	363.681	202.646	193	4095	281.744	211.079	161.874	0.035	1.69867e+07	3.468	9.305	35484376	1.335	0.749	1	193	4095		363.681
	132638	297.265	188.91	119	3779	463.412	364.427	37.181	0.099	3.94286e+07	2.573	26.424	82364405	1.272	0.786	1	119	3779		297.265
	104559	390.953	224.156	177	4095	439.062	303.21	45.269	0.078	4.08776e+07	3.022	20.83	85391236	1.448	0.691	1	177	4095		390.953
	179259	374.624	243.368	120	3828	533.703	427.654	31.601	0.134	6.71549e+07	2.3	35.712	140283287	1.248	0.801	1	120	3828		374.624
	116460	464.411	267.491	189	4015	426.483	347.684	56.762	0.087	5.40852e+07	2.313	23.201	112981379	1.227	0.815	1	189	4015		464.411
	116591	392.843	276.403	127	4053	404.297	367.175	67.144	0.087	4.58018e+07	2.634	23.227	95677605	1.101	0.908	1	127	4053		392.843
	156438	285.577	230.372	93	3377	485.041	410.653	94.265	0.117	4.46752e+07	3.165	31.165	93324248	1.181	0.847	1	93	3377		285.577
	136545	268.145	175.032	103	2631	577.499	301.047	44.594	0.102	3.66139e+07	2.555	27.202	76484710	1.918	0.521	1	103	2631		268.145
	186392	435.688	271.113	127	4050	615.135	385.804	109.915	0.14	8.12085e+07	1.981	37.133	169640641	1.594	0.627	1	127	4050		435.688
	138762	552.944	383.696	128	4095	463.553	381.135	157.084	0.104	7.67273e+07	2.055	27.644	160279579	1.216	0.822	1	128	4095		552.944
	94891.7	365.369	244.881	121	3428	398.609	303.104	139.859	0.071	3.46705e+07	2.602	18.904	72424960	1.315	0.76	1	121	3428		365.369
	94755.2	477.614	318.082	128	4084	422.285	285.699	69.195	0.071	4.52565e+07	2.246	18.877	94538517	1.478	0.677	1	128	4084		477.614
	97007.6	452.62	291.027	143	4058	387.491	318.753	107.552	0.073	4.39075e+07	2.217	19.326	91720671	1.216	0.823	1	143	4058		452.62
	161620	406.575	241.419	161	4095	526.414	390.912	54.527	0.121	6.57109e+07	3.064	32.198	137266763	1.347	0.743	1	161	4095		406.575
	219045	397.942	320.581	112	4095	610.835	456.583	79.697	0.164	8.71671e+07	2.812	43.638	182087809	1.338	0.747	1	112	4095		397.942
	212589	455.172	271.401	128	4089	713.328	379.455	99.222	0.159	9.67644e+07	1.955	42.351	202135955	1.88	0.532	1	128	4089		455.172
	91162	631.921	403.476	126	4010	377.238	307.687	140.851	0.068	5.76072e+07	1.394	18.161	120338526	1.226	0.816	1	126	4010		631.921
	100286	622.062	441.864	145	4095	385.279	331.418	170.648	0.075	6.23842e+07	1.875	19.979	130317566	1.163	0.86	1	145	4095		622.062
																				414.067
																				105.861
																				23.6713
	74100.4	327.791	180.27	181	3076	381.222	247.487	16.578	0.056	2.42894e+07	3.419	14.762	50739352	1.54	0.649	1	181	3076		327.791
	80804.7	271.411	150.271	158	3100	334.442	307.628	158.517	0.061	2.19312e+07	3.714	16.098	45813294	1.087	0.92	1	158	3100		271.411
	41899	382.42	205.827	209	4095	267.43	199.482	160.742	0.031	1.6023e+07	3.474	8.347	33471331	1.341	0.746	1	209	4095		382.42
	73771.5	401.854	197.045	222	3779	346.502	271.078	36.43	0.055	2.96454e+07	2.605	14.697	61927702	1.278	0.782	1	222	3779		401.854
	67593.7	483.76	230.096	273	4095	358.784	239.874	46.652	0.051	3.26992e+07	3.283	13.466	68306967	1.496	0.669	1	273	4095		483.76
	92896.4	533.543	243.744	300	3828	393.447	300.623	27.731	0.07	4.95642e+07	2.591	18.507	103537153	1.309	0.764	1	300	3828		533.543
	76899.4	575.479	267.14	315	4015	350.435	279.399	52.594	0.058	4.4254e+07	2.492	15.32	92444372	1.254	0.797	1	315	4015		575.479
	56957.3	582.076	288.505	318	4053	284.253	255.126	68.666	0.043	3.31535e+07	2.818	11.347	69255941	1.114	0.898	1	318	4053		582.076
	50367.9	522.69	275.151	291	3377	279.591	229.372	87.549	0.038	2.63268e+07	2.783	10.034	54995363	1.219	0.82	1	291	3377		522.69
	67132.8	387.161	182.664	217	2631	407.978	209.512	46.125	0.05	2.59912e+07	2.66	13.374	54294306	1.947	0.514	1	217	2631		387.161
	105106	597.311	260.178	334	4050	463.361	288.815	111.008	0.079	6.27812e+07	2.369	20.939	131146888	1.604	0.623	1	334	4050		597.311
	73841.4	803.404	368.253	434	4095	330.815	284.2	166.423	0.055	5.93245e+07	2.537	14.711	123925893	1.164	0.859	1	434	4095		803.404
	53516.3	501.409	249.987	269	3428	308.446	220.911	137.643	0.04	2.68336e+07	2.859	10.661	56054052	1.396	0.716	1	269	3428		501.409
	54459.9	657.355	311.335	352	4084	347.6	199.484	65.1	0.041	3.57995e+07	2.67	10.849	74783309	1.742	0.574	1	352	4084		657.355
	55680.1	617.273	285.779	334	4058	287.024	246.997	99.82	0.042	3.43698e+07	2.569	11.092	71796888	1.162	0.861	1	334	4058		617.273
	102375	513.138	245.456	289	4095	423.336	307.906	49.864	0.077	5.25324e+07	3.491	20.395	109737596	1.375	0.727	1	289	4095		513.138
	55064.5	822.563	377.865	466	4095	305.618	229.405	87.469	0.041	4.5294e+07	2.383	10.97	94616995	1.332	0.751	1	466	4095		822.563
	129281	597.831	258.589	337	4089	565.529	291.065	99.445	0.097	7.72883e+07	2.387	25.755	161451350	1.943	0.515	1	337	4089		597.831
	55927.6	860.654	351.937	456	4010	313.664	227.024	147.374	0.042	4.81343e+07	2.04	11.142	100550242	1.382	0.724	1	456	4010		860.654
	53568.5	907.203	426.996	482	4095	281.77	242.061	159.658	0.04	4.85975e+07	2.086	10.672	101517847	1.164	0.859	1	482	4095		907.203
																				567.316
																				176.445
																				36.1294

## Sheet: Sheet4
			350 nm	700 nm	flat
		triangle	732.24	531.222	414.067
			142.078	113.429	105.861
			32.595	26.0223	23.6713			triangle								Otzu
		otzu	1140.13	808.193	567.316
			191.212	152.493	176.445
			43.8669	34.5385	36.1294
