# Supplementary material for: Topographic Cues Impact on Embryonic Stem Cell Zscan4-Metastate
Source: Front Bioeng Biotechnol. 2020 Mar 6;8:178. doi: 10.3389/fbioe.2020.00178 (PMC7069379; doi:10.3389/fbioe.2020.00178)
Supplement: Supplementary Data Sheet 1 — Spreadsheet of image analyses and Real Time-PCR raw data. [file Data_Sheet_1.ZIP › dataset/ESC-Zscan4 morphometric analysis.xlsx]

## Sheet: 350
	Zscan																			Actin
	28401.3	890.299	920.254	84	4095	347.431	104.083	155.563	0.021	2.52857e+07	1.544	5.658	52820522	3.338	0.3	1	84	4095		57238.8	777.968	572.387	145	4095	397.665	183.267	156.414	0.043	4.45299e+07	1.41	11.403	93020865	2.17	0.461	1	145	4095		890.299	0.49619	441.758
	18967.4	898.443	964.026	84	4095	178.715	135.132	21.752	0.014	1.70411e+07	1.651	3.779	35598099	1.323	0.756	1	84	4095		43330.4	1009.89	771.536	145	4095	249.023	221.546	9.594	0.032	4.37589e+07	1.035	8.632	91410183	1.124	0.89	1	145	4095		898.443	0.43774	393.284
	10721.7	827.9	959.065	84	4095	145.966	93.524	39.135	0.008	8.87645e+06	1.728	2.136	18542473	1.561	0.641	1	84	4095		27735.9	771.894	682.787	127	4049	240.696	146.718	39.492	0.021	2.14092e+07	1.53	5.525	44722781	1.641	0.61	1	127	4049		827.9	0.386562	320.034
	6465.45	766.328	851.15	84	4095	128.229	64.198	50.006	0.005	4.95465e+06	2.258	1.288	10350024	1.997	0.501	1	84	4095		21812.9	515.491	467.436	144	4086	191.241	145.225	46.65	0.016	1.12443e+07	2.359	4.346	23488854	1.317	0.759	1	144	4086		766.328	0.296405	227.144
	8041.36	1028.79	1076.34	84	4095	125.654	81.483	137.323	0.006	8.27283e+06	1.34	1.602	17281529	1.542	0.648	1	84	4095		22602.3	602.872	512.868	145	4095	185.023	155.538	42.013	0.017	1.36263e+07	2.02	4.503	28464612	1.19	0.841	1	145	4095		1028.78	0.355777	366.018
	6806.77	694.43	723.579	68	4095	123.625	70.104	94.956	0.005	4.72682e+06	2.003	1.356	9874095	1.763	0.567	1	68	4095		14728	570.246	521.53	139	3944	165.618	113.226	105.233	0.011	8.39856e+06	1.961	2.934	17544185	1.463	0.684	1	139	3944		694.43	0.462166	320.942
	18940.6	929.896	974.59	84	4095	304.804	79.119	63.355	0.014	1.76128e+07	1.49	3.773	36792275	3.852	0.26	1	84	4095		39697	1358.63	1130.11	161	4095	240.32	210.319	100.235	0.03	5.39336e+07	0.677	7.908	112664662	1.143	0.875	1	161	4095		929.896	0.47713	443.681
	15524.1	967.621	994.868	83	4095	176.469	112.008	168.033	0.012	1.50214e+07	1.518	3.093	31378968	1.576	0.635	1	83	4095		27821.6	529.196	389.417	128	3627	218.394	162.201	172.511	0.021	1.47231e+07	1.603	5.543	30755827	1.346	0.743	1	128	3627		967.621	0.557985	539.918
	10522.5	569.533	631.561	83	4075	201.68	66.43	95.749	0.008	5.99291e+06	2.243	2.096	12518895	3.036	0.329	1	83	4075		31244.9	613.468	522.288	145	4095	234	170.01	70.406	0.023	1.91677e+07	1.823	6.225	40040415	1.376	0.727	1	145	4095		569.533	0.336775	191.805
	29896.8	687.779	762.132	99	4095	300.569	126.646	102.976	0.022	2.05624e+07	2.219	5.956	42953835	2.373	0.421	1	99	4095		66083.4	765.415	529.763	145	4095	338.854	248.308	91.67	0.049	5.05812e+07	1.119	13.165	105661650	1.365	0.733	1	145	4095		687.779	0.45241	311.158
	14935.2	624.058	651.614	83	4095	167.294	113.669	163.758	0.011	9.32047e+06	1.926	2.975	19469996	1.472	0.679	1	83	4095		33073.1	1028.41	768.956	145	4095	225.888	186.419	168.3	0.025	3.40126e+07	0.745	6.589	71050576	1.212	0.825	1	145	4095		624.058	0.451583	281.814
	26162.9	792.806	891.39	99	4095	229.241	145.313	128.537	0.02	2.07421e+07	1.971	5.212	43329210	1.578	0.634	1	99	4095		54700.2	1155.89	782.809	145	4095	316.565	220.007	132.372	0.041	6.32277e+07	0.739	10.897	132079477	1.439	0.695	1	145	4095		792.806	0.478296	379.196
	14276.5	1198.95	1033.19	100	4095	158.193	114.907	105.577	0.011	1.71169e+07	1.019	2.844	35756379	1.377	0.726	1	100	4095		67204.1	764.92	634.712	145	4095	350.645	244.027	137.543	0.05	5.14057e+07	1.594	13.388	107384040	1.437	0.696	1	145	4095		1198.95	0.212436	254.7
	11631.7	829.821	911.956	84	4095	177.496	83.438	95.736	0.009	9.65221e+06	1.701	2.317	20162994	2.127	0.47	1	84	4095		29393.2	712.847	695.208	128	4095	229.318	163.2	97.406	0.022	2.09529e+07	2.278	5.856	43769548	1.405	0.712	1	128	4095		829.821	0.395726	328.382
	25082.5	952.597	1031.29	100	4095	238.635	133.828	157.844	0.019	2.38935e+07	1.543	4.997	49912268	1.783	0.561	1	100	4095		50478.9	1152.89	768.869	145	4095	310.822	206.78	141.456	0.038	5.81966e+07	0.759	10.056	121569842	1.503	0.665	1	145	4095		952.597	0.496889	473.335
	75808.4	911.299	993.049	83	4095	389.711	247.676	69.548	0.057	6.90841e+07	1.588	15.102	144313356	1.573	0.636	1	83	4095		111519	1080.06	636.392	161	4095	422.131	336.364	69.683	0.084	1.20447e+08	0.95	22.217	251607312	1.255	0.797	1	161	4095		911.299	0.679782	619.485
	22955.1	923.842	953.648	99	4095	205.795	142.021	33.858	0.017	2.12069e+07	1.662	4.573	44300069	1.449	0.69	1	99	4095		51133.3	623.359	460.53	145	4095	278.535	233.741	0.899	0.038	3.18744e+07	1.528	10.187	66584107	1.192	0.839	1	145	4095		923.842	0.448926	414.736
	16431.2	541.584	645.709	83	4095	196.097	106.686	83.608	0.012	8.89889e+06	2.335	3.273	18589346	1.838	0.544	1	83	4095		36558.5	584.116	463.309	137	3881	280.721	165.815	79.633	0.027	2.13544e+07	1.766	7.283	44608389	1.693	0.591	1	137	3881		541.584	0.449449	243.415
	19518.9	784.869	809.312	83	4095	221.494	112.203	124.781	0.015	1.53198e+07	1.598	3.889	32002243	1.974	0.507	1	83	4095		39014.3	626.053	477.358	144	4090	257.667	192.786	137.44	0.029	2.4425e+07	1.687	7.772	51022710	1.337	0.748	1	144	4090		784.869	0.500301	392.67
																																									#DIV/0!
	20057.4	832.676																		43440.5																			832.676	0.440659	365.446
	3502.46	37.5692																		5098.29																			37.5692	0.0229547	25.0432

## Sheet: 700
	Zscan																			Actin
	31899.7	674.033	638.822	113	4023	238.769	170.106	144.125	0.024	2.15015e+07	1.83	6.355	44915550	1.404	0.712	1	113	4023		103750	1044.25	690.581	128	4095	409.43	322.641	142.443	0.078	1.08341e+08	0.874	20.669	226319503	1.269	0.788	1	128	4095		674.033	0.307467	207.243
	18051.6	574.571	699.323	82	4092	210.209	109.339	99.232	0.014	1.0372e+07	2.082	3.596	21666495	1.923	0.52	1	82	4092		59691.7	834.572	629.953	127	4055	330.833	229.729	95.174	0.045	4.9817e+07	1.165	11.892	104065276	1.44	0.694	1	127	4055		574.571	0.302415	173.759
	15827.1	606.438	612.228	80	3914	219.816	91.675	38.874	0.012	9.59815e+06	1.854	3.153	20050066	2.398	0.417	1	80	3914		58224.9	860.881	654.623	128	4095	366.234	202.423	35.384	0.044	5.01247e+07	1.293	11.599	104708072	1.809	0.553	1	128	4095		606.438	0.271827	164.846
	23617.6	733.763	814.051	99	4095	271.962	110.57	47.812	0.018	1.73297e+07	2.065	4.705	36200912	2.46	0.407	1	99	4095		78236.4	856.77	705.296	145	4095	354.602	280.917	44.356	0.059	6.70306e+07	1.665	15.586	140023596	1.262	0.792	1	145	4095		733.763	0.301875	221.504
	18989.4	630.23	579.505	98	4095	236.77	102.117	5.461	0.014	1.19677e+07	2.44	3.783	24999975	2.319	0.431	1	98	4095		54326.3	857.812	633.863	128	4095	338.666	204.244	170.548	0.041	4.66018e+07	1.167	10.823	97348825	1.658	0.603	1	128	4095		630.23	0.349544	220.293
	24637.7	603.432	693.611	83	4095	204.234	153.597	123.317	0.018	1.48672e+07	2.364	4.908	31056840	1.33	0.752	1	83	4095		66950.8	817.443	642.008	128	4095	340.259	250.528	131.098	0.05	5.47285e+07	1.455	13.338	114325063	1.358	0.736	1	128	4095		603.432	0.367997	222.061
	25717.7	823.737	828.9	82	4095	202.519	161.687	92.488	0.019	2.11846e+07	1.566	5.123	44253599	1.253	0.798	1	82	4095		60101.5	860.324	717.309	128	4095	309.269	247.434	110.396	0.045	5.17068e+07	1.454	11.973	108012848	1.25	0.8	1	128	4095		823.737	0.427905	352.481
	36985.6	557.94	564.926	98	4095	263.372	178.802	61.593	0.028	2.06357e+07	2.505	7.368	43107039	1.473	0.679	1	98	4095		111935	582.128	426.209	128	4095	450.689	316.226	53.97	0.084	6.51603e+07	1.645	22.299	136116654	1.425	0.702	1	128	4095		557.94	0.330421	184.355
	41863.1	515.335	513.287	130	4095	269.54	197.751	34.909	0.031	2.15735e+07	2.851	8.34	45066041	1.363	0.734	1	130	4095		164045	627.528	459.354	128	4095	494.692	422.22	37.674	0.123	1.02943e+08	1.649	32.681	215042637	1.172	0.854	1	128	4095		515.335	0.255193	131.51
	33890.7	438.456	414.397	114	4095	246.906	174.767	29.645	0.025	1.48596e+07	2.888	6.752	31040945	1.413	0.708	1	114	4095		133181	499.6	388.591	127	4052	446.342	379.913	36.709	0.1	6.65371e+07	1.974	26.532	138992669	1.175	0.851	1	127	4052		438.456	0.254471	111.575
	22964.6	813.359	898.235	98	4095	243.09	120.283	53.316	0.017	1.86785e+07	1.882	4.575	39018441	2.021	0.495	1	98	4095		106472	810.757	639.778	128	4095	435.464	311.311	42.277	0.08	8.6323e+07	1.36	21.211	180324422	1.399	0.715	1	128	4095		813.359	0.215687	175.431
	34287.1	628.757	649.046	98	4095	234.116	186.47	124.91	0.026	2.15582e+07	2.114	6.831	45034067	1.256	0.796	1	98	4095		98933.4	747.645	561.093	128	4095	369.273	341.118	145.195	0.074	7.39671e+07	1.425	19.709	154513624	1.083	0.924	1	128	4095		628.757	0.346567	217.906
	34132.4	650.24	675.323	82	4095	244.8	177.528	73.953	0.026	2.21943e+07	1.906	6.8	46362791	1.379	0.725	1	82	4095		63603.7	845.83	638.318	128	4095	324.904	249.252	82.448	0.048	5.37979e+07	1.367	12.671	112381203	1.304	0.767	1	128	4095		650.24	0.536642	348.947
	22476.8	711.656	756.251	83	4095	183.454	155.997	38.126	0.017	1.59958e+07	1.818	4.478	33414385	1.176	0.85	1	83	4095		59436.1	886.702	672.98	128	4095	312.98	241.793	158.199	0.045	5.27021e+07	1.282	11.841	110092022	1.294	0.773	1	128	4095		711.656	0.378168	269.126
	57737.1	576.615	544.462	114	4095	310.116	237.05	131.009	0.043	3.32921e+07	2.19	11.502	69545578	1.308	0.764	1	114	4095		129141	590.339	425.021	141	3988	441.927	372.069	138.755	0.097	7.62369e+07	1.631	25.727	159255061	1.188	0.842	1	141	3988		576.615	0.447086	257.797
	88294.1	640.482	612.973	130	4095	416.466	269.937	41.789	0.066	5.65508e+07	2.239	17.59	118131766	1.543	0.648	1	130	4095		199024	776.186	526.197	145	4095	571.721	443.232	48.224	0.149	1.54479e+08	1.404	39.649	322699922	1.29	0.775	1	145	4095		640.482	0.443636	284.141
	39020.1	518.637	554.374	98	4095	300.771	165.182	142.394	0.029	2.02373e+07	2.53	7.773	42274641	1.821	0.549	1	98	4095		104788	674.11	543.016	128	4095	464.91	286.979	141.91	0.078	7.06383e+07	1.668	20.876	147559943	1.62	0.617	1	128	4095		518.637	0.372373	193.127
	51340.6	575.054	591.091	114	4095	277.364	235.679	39.837	0.038	2.95236e+07	2.422	10.228	61673421	1.177	0.85	1	114	4095		140524	621.042	447.982	128	4095	464.107	385.516	43.16	0.105	8.72713e+07	1.517	27.995	182305521	1.204	0.831	1	128	4095		575.054	0.365351	210.097
	25275.4	424.552	440.641	94	3922	209.508	153.606	34.316	0.019	1.07307e+07	2.94	5.035	22415919	1.364	0.733	1	94	3922		98557.6	646.197	535.145	128	4095	382.991	327.651	164.87	0.074	6.36877e+07	1.822	19.634	133040426	1.169	0.856	1	128	4095		424.552	0.256453	108.878
	37035.8	563.68	564.422	114	4095	224.203	210.325	160.48	0.028	2.08763e+07	2.527	7.378	43609640	1.066	0.938	1	114	4095		111037	663.669	528.97	128	4095	410.626	344.294	19.955	0.083	7.36916e+07	1.562	22.12	153938035	1.193	0.838	1	128	4095		563.68	0.333546	188.013
	34202.2																			100098																			613.048	0.343231	212.154
	3743.59																			8800.41																			23.4825	0.0176297	14.8051

## Sheet: flat
	Zscan																			Actin
	68514.8	642.776	629.865	130	4095	387.061	225.38	175.661	0.051	4.40397e+07	2.266	13.649	91996734	1.717	0.582	1	130	4095		227758	438.072	303.265	127	4049	608.534	476.54	7.19	0.171	9.97746e+07	2.088	45.374	208424129	1.277	0.783	1	127	4049		642.776	0.300822	193.361
	59311.6	838.526	881.592	130	4095	293.775	257.06	151.664	0.044	4.97343e+07	1.944	11.816	103892483	1.143	0.875	1	130	4095		202482	507.81	365.601	111	4044	549.581	469.098	154.334	0.152	1.02822e+08	1.878	40.338	214790424	1.172	0.854	1	111	4044		838.526	0.292923	245.624
	43865.1	677.24	693.365	130	4095	263.454	211.994	68.947	0.033	2.97072e+07	2.436	8.739	62056892	1.243	0.805	1	130	4095		194681	450.428	319.053	128	4095	503.962	491.855	61.194	0.146	8.769e+07	2.49	38.784	183180005	1.025	0.976	1	128	4095		677.24	0.225317	152.594
	74060.2	777.379	797.486	146	4095	334.081	282.256	150.225	0.055	5.75728e+07	2.117	14.754	120266674	1.184	0.845	1	146	4095		235641	476.422	333.283	112	4066	569.465	526.858	148.682	0.176	1.12265e+08	2.117	46.944	234515119	1.081	0.925	1	112	4066		777.379	0.314293	244.324
	53052	844.12	902.435	130	4095	299.489	225.544	47.98	0.04	4.47822e+07	1.817	10.569	93547876	1.328	0.753	1	130	4095		213217	444.763	306.757	112	4063	565.539	480.03	53.629	0.16	9.48309e+07	2.212	42.477	198097067	1.178	0.849	1	112	4063		844.12	0.248817	210.032
	45161	655.903	698.787	114	4095	279.686	205.591	15.653	0.034	2.96212e+07	2.366	8.997	61877268	1.36	0.735	1	114	4095		193194	473.137	342.899	128	4095	558.671	440.298	48.704	0.145	9.14071e+07	2.227	38.488	190944836	1.269	0.788	1	128	4095		655.903	0.23376	153.324
	39032	617.714	654.065	130	4095	258.232	192.451	19.725	0.029	2.41106e+07	2.679	7.776	50365932	1.342	0.745	1	130	4095		206265	442.239	292.378	138	3908	548.251	479.023	21.111	0.154	9.12186e+07	2.099	41.092	190551224	1.145	0.874	1	138	3908		617.714	0.189232	116.891
	57967.9	557.574	505.373	130	4095	303.487	243.197	115.828	0.043	3.23214e+07	2.228	11.548	67517728	1.248	0.801	1	130	4095		260664	406.529	290.467	109	3988	597.191	555.748	46.503	0.195	1.05968e+08	2.194	51.929	221360907	1.075	0.931	1	109	3988		557.574	0.222385	123.996
	52962	621.976	611.354	130	4095	333.272	202.337	104.041	0.04	3.29411e+07	2.259	10.551	68812282	1.647	0.607	1	130	4095		192853	413.737	294.318	128	4095	593.832	413.498	111.308	0.144	7.97906e+07	2.934	38.42	166678688	1.436	0.696	1	128	4095		621.976	0.274623	170.809
	47606.7	673.12	669.016	114	4095	270.4	224.167	125.337	0.036	3.2045e+07	1.898	9.484	66940451	1.206	0.829	1	114	4095		155646	390.929	274.382	132	3741	467.815	423.617	132.126	0.117	6.08466e+07	2.509	31.007	127105462	1.104	0.906	1	132	3741		673.12	0.305865	205.884
	53903.1	708.793	822.436	98	4095	297.111	230.996	124.554	0.04	3.82062e+07	2.195	10.738	79810820	1.286	0.777	1	98	4095		144539	553.146	430.13	112	4095	463.441	397.101	132.882	0.108	7.99512e+07	1.833	28.795	167014086	1.167	0.857	1	112	4095		708.793	0.372931	264.331
	37100	746.016	777.308	114	4095	255.971	184.541	128.739	0.028	2.76772e+07	1.916	7.391	57816211	1.387	0.721	1	114	4095		166001	546.557	402.843	112	4095	488.152	432.978	139.117	0.124	9.07291e+07	1.723	33.07	189528596	1.127	0.887	1	112	4095		746.016	0.223492	166.729
	36505.9	762.536	813.854	114	4095	312.146	148.907	84.433	0.027	2.7837e+07	1.963	7.273	58150214	2.096	0.477	1	114	4095		126768	572.077	464.65	128	4095	434.761	371.252	95.895	0.095	7.2521e+07	2.048	25.254	151492810	1.171	0.854	1	128	4095		762.536	0.287974	219.591
	41877.5	820.582	915.165	114	4095	260.065	205.026	93.28	0.031	3.43639e+07	2	8.343	71784514	1.268	0.788	1	114	4095		163079	637.734	451.522	128	4079	492.269	421.798	91.5	0.122	1.04001e+08	1.654	32.488	217252514	1.167	0.857	1	128	4079		820.582	0.256793	210.72
	59396.3	841.557	878.438	114	4095	343.578	220.112	41.028	0.044	4.99854e+07	1.864	11.833	104417042	1.561	0.641	1	114	4095		164033	653.025	524.309	128	4095	557.966	374.311	33.21	0.123	1.07117e+08	2.007	32.678	223762767	1.491	0.671	1	128	4095		841.557	0.362101	304.728
	92425.8	916.241	900.765	114	4095	381.228	308.687	96.723	0.069	8.46843e+07	1.661	18.413	176901367	1.235	0.81	1	114	4095		206610	688.867	513.021	128	4095	604.108	435.46	111.624	0.155	1.42327e+08	1.843	41.16	297314450	1.387	0.721	1	128	4095		916.241	0.447343	409.874
	49288.4	766.276	849.834	98	4095	307.473	204.102	155.417	0.037	3.77685e+07	1.965	9.819	78896510	1.506	0.664	1	98	4095		123756	652.813	503.769	128	4095	466.836	337.53	147.266	0.093	8.07894e+07	1.935	24.654	168765160	1.383	0.723	1	128	4095		766.276	0.398271	305.185
	62154.7	728.878	741.169	130	4095	325.807	242.898	81.074	0.047	4.53032e+07	2.124	12.382	94636055	1.341	0.746	1	130	4095		200650	637.65	463.311	128	4095	545.87	468.014	69.05	0.15	1.27944e+08	1.575	39.973	267269091	1.166	0.857	1	128	4095		728.878	0.309767	225.782
	35017.6	671.118	750.562	114	4095	237.577	187.668	27.832	0.026	2.35009e+07	2.317	6.976	49092259	1.266	0.79	1	114	4095		141441	666.306	474.265	145	4095	450.809	399.477	8.722	0.106	9.42429e+07	1.372	28.178	196868862	1.128	0.886	1	145	4095		671.118	0.247578	166.154
	65792.4	832.322	880.888	114	4095	310.184	270.064	117.693	0.049	5.47604e+07	1.925	13.107	114391797	1.149	0.871	1	114	4095		179917	526.59	380.118	108	3945	538.227	425.615	65.161	0.135	9.47426e+07	1.784	35.843	197912615	1.265	0.791	1	108	3945		832.322	0.365681	304.365
	53749.7	735.032																		184960	528.942																		735.032	0.293999	219.715
	3218.33	21.2764																		8183.93	22.0197																		21.2763	0.0151011	16.1359

## Sheet: Sheet5
	350-ps	700-ps	Flat
Esc Area	43440.5	100098	184960
	5098.29	8800.41	8183.93
Zscan+	832.676	613.048	735.032
	37.5692	23.4825	21.2763
Azscan/Aesc	0.440659	0.343231	0.293999
	0.0229547	0.0176297	0.0151011

## Sheet: AreaStattest
	treatments	Tukey HSD	Tukey HSD	Tukey HSD
	pair	Q statistic	p-value	inferfence
	A vs B	7.4117	0.0010053	** p<0.01
	A vs C	18.5129	0.0010053	** p<0.01
	B vs C	11.2463	0.0010053	** p<0.01
	1	2	3
	350 nm	700 nm	flat
	57238.787	103750.179	227758.377
	43330.369	59691.694	202481.57
	27735.936	58224.929	194681.482
	21812.866	78236.412	235640.803
	22602.258	54326.32	213216.625
	14727.969	66950.841	193193.653
	39696.965	60101.469	206265.288
	27821.625	111934.671	260663.894
	31244.875	164045.046	192853.291
	66083.42	133180.746	155646.092
	33073.065	106472.12	144539.08
	54700.192	98933.407	166001.052
	67204.078	63603.706	126767.956
	29393.227	59436.063	163078.532
	50478.934	129140.918	164032.6
	111518.673	199023.853	206610.438
	51133.33	104787.542	123755.918
	36558.547	140524.146	200649.55
	39014.326	98557.62	141440.874
		111036.613	179917.131

## Sheet: IntDensStat
	treatments	Tukey HSD	Tukey HSD	Tukey HSD
	pair	Q statistic	p-value	inferfence
	A vs B	7.8042	0.0010053	** p<0.01
	A vs C	3.4697	0.0448880	* p<0.05
	B vs C	4.3912	0.0082525	** p<0.01
	350 nm	700 nm	Flat
	890.298527618871	674.033192988446	642.776431959561
	898.442772020947	574.570939371903	838.525590736476
	827.899874375691	606.438370588243	677.240394097474
	766.327884676806	733.762608012669	777.378507608248
	1028.78493259472	630.230283053649	844.119690312877
	694.429632158703	603.432113162703	655.903367118936
	929.896227476505	823.736541310968	617.714043115043
	967.620559772271	557.940475790063	557.573808121473
	569.532563244428	515.33494236276	621.975702805326
	687.778578089335	438.456194517782	673.120139132581
	624.058342846621	813.358632168471	708.793176449588
	792.805705996549	628.756659623779	746.01561774932
	1198.95314370857	650.240401472511	762.535761695873
	829.821107840159	711.656013106115	820.582007477717
	952.596929207474	576.61535297463	841.557127165938
	911.299296484276	640.481919973967	916.240834680927
	923.841962379895	518.637257237109	766.275677997477
	541.584476365932	575.054272104397	728.877945742855
	784.868876208182	424.551964303589	671.11769584776
		563.679645848812	832.321702515508

## Sheet: RatioStat
	reatments	Tukey HSD	Tukey HSD	Tukey HSD
	pair	Q statistic	p-value	inferfence
	A vs B	5.1873	0.0015576	** p<0.01
	A vs C	7.8085	0.0010053	** p<0.01
	B vs C	2.6555	0.1547009	insignificant
	350nm	700nm	Flat
	0.496190494043838	0.307466929767899	0.30082223495999
	0.437739590909092	0.302414721217327	0.292923444835004
	0.386561715458242	0.271826626014434	0.225317202999307
	0.29640520415795	0.301874784339548	0.314292563329959
	0.355776754694155	0.349543996353885	0.248817351836425
	0.462166032533067	0.36799730417128	0.233760024197068
	0.477129951874155	0.427904649052754	0.18923221826835
	0.557985487907338	0.330420911318889	0.222385467777904
	0.336775487179897	0.255192863306582	0.274623257531032
	0.452410438200686	0.254471475929411	0.305864910504788
	0.451583486441308	0.215686895311186	0.372931258452731
	0.478296255340383	0.346567181296	0.223492366783314
	0.212435709630597	0.536642456022924	0.287974107589145
	0.395726471271766	0.378168318450029	0.256793371183891
	0.496889454915985	0.4470862132171	0.362100765335671
	0.679782102500449	0.443635733451507	0.447343483198075
	0.448925700712236	0.372373177719924	0.398270925516467
	0.449449399616456	0.365350813090869	0.309767218516064
	0.500300607525553	0.256452722782876	0.247577528402433
		0.33354602594011	0.365681486995255

## Sheet: E-Cadherin
	treatments	Tukey HSD	Tukey HSD	Tukey HSD
	pair	Q statistic	p-value	inferfence
	A vs B	7.2298	0.0010053	** p<0.01
	A vs C	11.5891	0.0010053	** p<0.01
	B vs C	4.2672	0.0105951	* p<0.05
	856.276283836268	743.785853914262	231.070041811845
	833.360665526049	536.066406503045	414.863343793068
	777.394222281881	554.359064282727	363.681216863306
	708.813925189131	355.764122970402	297.26500935189
	875.648224430545	322.121402134447	390.953291422784
	767.046108313977	603.977843924908	374.62422842533
	618.862010888759	642.868074082716	464.41073379672
	759.33442674324	551.365099936707	392.842615199555
	825.180681277492	363.354095430868	285.576905698242
	723.851682638472	407.432182533781	268.145360924449
	514.196082861633	563.92400626947	435.687626496061
	614.86498310856	472.424342219188	552.943702252709
	697.956010063277	627.078647938675	365.369280066582
	997.556089977563	534.59286918602	477.614401841156
	920.753060991488	423.015605223582	452.619722974372
	535.388065974936	540.260646276898	406.575388714582
	505.302796781036	593.525896705029	397.941772694276
	810.596216726276	603.276353143981	455.171970501009
	570.18158109423	654.025702353598	631.920552150873
			622.061671890996
		350 nm	700 nm	flat
	triangle	732.24	531.222	414.067
		142.078	113.429	105.861
		32.595	26.0223	23.6713
