# Supplementary material for: Topographic Cues Impact on Embryonic Stem Cell Zscan4-Metastate
Source: Front Bioeng Biotechnol. 2020 Mar 6;8:178. doi: 10.3389/fbioe.2020.00178 (PMC7069379; doi:10.3389/fbioe.2020.00178)
Supplement: Supplementary Data Sheet 1 — Spreadsheet of image analyses and Real Time-PCR raw data. [file Data_Sheet_1.ZIP › dataset/Gene expression profile diff micropattern.xlsx]

## Sheet: Zscan4
Well	Sample Name	Detector	Ct	MEDIA Ct		DCt	DD Ct	2^-DD Ct	MEDIA Tripl.	dev std
E1	700 RA 1	ZSCAN	18.2131	18.1707		1.91095	-4.54762	23.3867	27.3317	7.64073
E2	700 RA 1	ZSCAN	18.1283
E3	700 RA 2	ZSCAN	18.1364	18.1557		1.2831	-5.17547	36.1385
E4	700 RA 2	ZSCAN	18.175
E5	700 RA3	ZSCAN	18.8891	18.9213		1.96865	-4.48992	22.4698
E6	700 RA3	ZSCAN	18.9534
E7	350 RA1	ZSCAN	17.2699	17.4802		1.14645	-5.31212	39.7289	36.6905	5.04903
E8	350 RA1	ZSCAN	17.6905
E9	350 RA extra	ZSCAN	18.504	18.1966		1.5108	-4.94777	30.8622
E10	350 RA extra	ZSCAN	17.8891
E11	350 RA3	ZSCAN	18.0185	17.8413		1.1555	-5.30307	39.4805
E12	350 RA3	ZSCAN	17.664
F1	FLAT RA1	ZSCAN	20.1285	19.975		2.5928	-3.86577	14.5785	19.031	3.86719
F2	FLAT RA1	ZSCAN	19.8215
F3	FLAT RA 2	ZSCAN	19.3374	19.3638		2.0688	-4.38977	20.9629
F4	FLAT RA 2	ZSCAN	19.3902
F5	FLAT RA3	ZSCAN	19.1083	18.9509		2.02885	-4.42972	21.5515
F6	FLAT RA3	ZSCAN	18.7936
F7	CTR RM1	ZSCAN	22.871	22.7728	22.5644	6.45857	0	1	1
F8	CTR RM1	ZSCAN	22.6746
F9	CTR RM2	ZSCAN	22.9963	22.6306
F10	CTR RM2	ZSCAN	22.2649
F11	CTR RM3	ZSCAN	22.3362	22.2899
F12	CTR RM3	ZSCAN	22.2435
G1	700 RA 1	GAPDH	16.408	16.2598
G2	700 RA 1	GAPDH	16.1115
G3	700 RA 2	GAPDH	16.7806	16.8726
G4	700 RA 2	GAPDH	16.9646
G5	700 RA3	GAPDH	16.9515	16.9526
G6	700 RA3	GAPDH	16.9537
G7	350 RA1	GAPDH	16.3762	16.3338
G8	350 RA1	GAPDH	16.2913
G9	350 RA extra	GAPDH	16.7504	16.6857
G10	350 RA extra	GAPDH	16.6211
G11	350 RA3	GAPDH	16.7504	16.6857
G12	350 RA3	GAPDH	16.6211
H1	FLAT RA1	GAPDH	17.431	17.3822
H2	FLAT RA1	GAPDH	17.3334
H3	FLAT RA 2	GAPDH	17.3152	17.295
H4	FLAT RA 2	GAPDH	17.2748
H5	FLAT RA3	GAPDH	16.7401	16.9221
H6	FLAT RA3	GAPDH	17.1041
H7	CTR RM1	GAPDH	16.3724	16.3165	16.1059
H8	CTR RM1	GAPDH	16.2606
H9	CTR RM2	GAPDH	16.2148	15.9122
H10	CTR RM2	GAPDH	15.6096
H11	CTR RM3	GAPDH	16.0403	16.0889
H12	CTR RM3	GAPDH	16.1374
Well	Sample Name	Detector	Ct	MEDIA Ct		DCt	DD Ct	2^-DD Ct	MEDIA
A1	CTR RA 3	ZSCAN	17.9542	17.846		0.37945	-4.8563	28.9662	26.5719	3.38606
A2	CTR RA 3	ZSCAN	17.7378
A3	CTR RA 3	ZSCAN	18.9229	18.7777		1.312	-4.5956	24.1776
A4	CTR RA 3	ZSCAN	18.6324
A5	CTR RM 1	ZSCAN	22.7852	22.7023		5.23575	0
A6	CTR RM 1	ZSCAN	22.6194
A7	CTR RM 1	ZSCAN	23.6434	23.3732		5.9076	0
A8	CTR RM 1	ZSCAN	23.1031
A9	CTR RA 3	GAPDH	17.3658	17.4665
A10	CTR RA 3	GAPDH	17.5673
A11	CTR RA 3	GAPDH	17.4766	17.4657
A12	CTR RA 3	GAPDH	17.4547
B1	BLANK	GAPDH	Undetermined
B2	BLANK	GAPDH	Undetermined
B3	BLANK	ZSCAN	Undetermined
B4	BLANK	ZSCAN	Undetermined

## Sheet: Prame
Well	Sample Name	Detector	Ct	MEDIA Ct	Tripl. CTR	ΔCt	ΔΔCt	2^-ΔΔCt	MEDIA Tripl.	dev std
A1	700 RA 1	PRAME	23.6292	23.4855		6.0151	-4.016	16.1784	22.23	5.35298
A2	700 RA 1	PRAME	23.3417
A3	700 RA 2	PRAME	23.2096	23.2017		5.3116	-4.7195	26.3458
A4	700 RA 2	PRAME	23.1938
A5	700 RA 3	PRAME	23.2532	23.3404		5.4362	-4.5949	24.1659
A6	700 RA 3	PRAME	23.4275
A7	350 RA 1	PRAME	22.9845	22.6719		4.94285	-5.08825	34.0186	35.2564	1.75063
A8	350 RA 1	PRAME	22.3593
A11	350 RA 3	PRAME	21.9552	22.4158		4.8415	-5.1896	36.4943
A12	350 RA 3	PRAME	22.8763
D1	FLAT RA 1	PRAME	24.0859	24.1522		6.04385	-3.98725	15.8592	19.061	3.37451
D2	FLAT RA 1	PRAME	24.2185
D3	FLAT RA 2	PRAME	23.2527	23.5506		5.80315	-4.22795	18.7387
D4	FLAT RA 2	PRAME	23.8484
D5	FLAT RA 3	PRAME	23.5234	23.5041		5.5338	-4.4973	22.5851
D6	FLAT RA 3	PRAME	23.4849
D7	CTR RM 1	PRAME	27.2769	27.4043	26.9549	10.0311	0	1	1
D8	CTR RM 1	PRAME	27.5316
D9	CTR RM 2	PRAME	26.9859	26.9736
D10	CTR RM 2	PRAME	26.9612
D11	CTR RM 3	PRAME	26.6019	26.6259
D12	CTR RM 3	PRAME	26.65
C1	700 RA 1	GAPDH	17.4522	17.4703
C2	700 RA 1	GAPDH	17.4885
C3	700 RA 2	GAPDH	18.1811	17.8901
C4	700 RA 2	GAPDH	17.5991
C5	700 RA 3	GAPDH	17.6511	17.9042
C6	700 RA 3	GAPDH	18.1572
C7	350 RA 1	GAPDH	17.6926	17.7291
C8	350 RA 1	GAPDH	17.7655
C11	350 RA 3	GAPDH	17.7594	17.5742
C12	350 RA 3	GAPDH	17.3891
F1	FLAT RA 1	GAPDH	18.1951	18.1084
F2	FLAT RA 1	GAPDH	18.0216
F3	FLAT RA 2	GAPDH	17.3613	17.7474
F4	FLAT RA 2	GAPDH	18.1335
F5	FLAT RA 3	GAPDH	17.9715	17.9703
F6	FLAT RA 3	GAPDH	17.9692
F7	CTR RM 1	GAPDH	17.127	17.0608	16.9238
F8	CTR RM 1	GAPDH	16.9946
F9	CTR RM 2	GAPDH	17.074	16.9633
F10	CTR RM 2	GAPDH	16.8526
F11	CTR RM 3	GAPDH	16.9534	16.7473
F12	CTR RM 3	GAPDH	16.5412
Well	Sample Name	Detector	Ct	MEDIA	ΔCt	MEDIA CTR RM	ΔΔCt	2^-ΔΔCt	MEDIA tripl.
G1	CTR RM 1	PRAME	26.7753	26.9584	9.89755	9.76135	0	1	1
G2	CTR RM 1	PRAME	27.1414
G3	CTR RM 2	PRAME	26.6087	26.3725	9.62515
G4	CTR RM 2	PRAME	26.1362
G5	CTR RA 1	PRAME	22.3893		5.14715		-4.6142	24.4913	24.9474	1.22999
G6	CTR RA 2	PRAME	22.4179		5.17575		-4.5856	24.0106
G7	CTR RA 3	PRAME	22.2843		5.04215		-4.7192	26.3403
G8	CTR RM 1	GAPDH	17.127	17.0608
G9	CTR RM 1	GAPDH	16.9946
G10	CTR RM 2	GAPDH	16.9534	16.7473
G11	CTR RM 2	GAPDH	16.5412
G12	CTR RA 3	GAPDH	17.3293	17.2422
G13	CTR RA 3	GAPDH	17.155
B1	BLANK	GAPDH	Undetermined
B2	BLANK	GAPDH	Undetermined
B3	BLANK	PRAME	Undetermined
B4	BLANK	PRAME	Undetermined

## Sheet: Tctstv1
Well	Sample Name	Detector	Ct	MEDIA Ct	ΔCt	MEDIA tripl. ΔCt	ΔΔCt	2^-ΔΔCt	MEDIA tripl.	dev std
F7	CTR RM 1	tcstv1 syb	21.7793	21.5686	5.7091	6.0728	0	1	1
F8	CTR RM 1	tcstv1 syb	21.358
F9	CTR RM 2	tcstv1 syb	22.2824	22.3569	6.09865
F10	CTR RM 2	tcstv1 syb	22.4314
F11	CTR RM 3	tcstv1 syb	22.1834	22.1377	6.41065
F12	CTR RM 3	tcstv1 syb	22.092
C1	700 RA 1	tcstv1 syb	19.3224	19.3173	3.663		-2.4098	5.31401	6.24541	2.14447
C2	700 RA 1	tcstv1 syb	19.3122
C3	700 RA 2	tcstv1 syb	19.6132	19.5896	3.83275		-2.24005	4.72413
C4	700 RA 2	tcstv1 syb	19.5661
C5	700 RA 3	tcstv1 syb	18.858	19.147	2.9521		-3.1207	8.6981
C6	700 RA 3	tcstv1 syb	19.436
C7	350 RA 1	tcstv1 syb	18.0122	18.0724	2.4619		-3.6109	12.2177	12.2455	1.29676
C8	350 RA 1	tcstv1 syb	18.1327
C9	350 RA extra	tcstv1 syb	18.4806	18.4859	2.61825		-3.45455	10.9628
C10	350 RA extra	tcstv1 syb	18.4912
C11	350 RA 3	tcstv1 syb	17.7959	18.1796	2.31195		-3.76085	13.5559
C12	350 RA 3	tcstv1 syb	18.5633
F1	FLAT RA 1	tcstv1 syb	19.703	19.9618	3.3396		-2.7332	6.64929	5.71836	1.51399
F2	FLAT RA 1	tcstv1 syb	20.2207
F3	FLAT RA 2	tcstv1 syb	20.1324	20.0848	4.08315		-1.98965	3.97141
F4	FLAT RA 2	tcstv1 syb	20.0373
F5	FLAT RA 3	tcstv1 syb	20.1875	20.18	3.36475		-2.70805	6.53438
F6	FLAT RA 3	tcstv1 syb	20.1725
D7	CTR RM 1	GAPDH	16.0899	15.8596
D8	CTR RM 1	GAPDH	15.6292
D9	CTR RM 2	GAPDH	16.4917	16.2583
D10	CTR RM 2	GAPDH	16.0248
D11	CTR RM 3	GAPDH	15.8297	15.7271
D12	CTR RM 3	GAPDH	15.6244
A1	700 RA 1	GAPDH	15.601	15.6543
A2	700 RA 1	GAPDH	15.7076
A3	700 RA 2	GAPDH	15.3086	15.7569
A4	700 RA 2	GAPDH	16.2052
A5	700 RA 3	GAPDH	16.438	16.1949
A6	700 RA 3	GAPDH	15.9518
A7	350 RA 1	GAPDH	15.4863	15.6105
A8	350 RA 1	GAPDH	15.7348
A9	350 RA extra	GAPDH	16.3243	15.8677
A10	350 RA extra	GAPDH	15.411
A11	350 RA 3	GAPDH	16.3243	15.8677
A12	350 RA 3	GAPDH	15.411
D1	FLAT RA 1	GAPDH	16.8665	16.6223
D2	FLAT RA 1	GAPDH	16.378
D3	FLAT RA 2	GAPDH	16.0913	16.0017
D4	FLAT RA 2	GAPDH	15.9121
D5	FLAT RA 3	GAPDH	16.4854	16.8152
D6	FLAT RA 3	GAPDH	17.1451
Well	Sample Name	Detector	Ct	MEDIA	ΔCt	MEDIA CTR RM	ΔΔCt	2^-ΔΔCt	MEDIA tripl.
G1	CTR RM 1	tcstv1 syb	23.0106	22.7899	6.26525	6.0728	0	1	1
G2	CTR RM 1	tcstv1 syb	22.5693
G3	CTR RM 2	tcstv1 syb	23.008	22.8342	6.5654
G4	CTR RM 2	tcstv1 syb	22.6605
G5	CTR RA 3	tcstv1 syb	20.8169		3.57475		-2.49805	5.64921	5.31848	0.701947
G6	CTR RA 3	tcstv1 syb	20.7804		3.53825		-2.53455	5.79396
G7	CTR RA 3	tcstv1 syb	21.1411		3.89895		-2.17385	4.51226
G8	CTR RM 1	gapdh-	16.6473	16.5247
G9	CTR RM 1	gapdh-	16.4021
G10	CTR RM 2	gapdh-	16.4089	16.2689
G11	CTR RM 2	gapdh-	16.1288
G12	CTR RA 3	gapdh-	17.3293	17.2422
H1	CTR RA 3	gapdh-	17.155
H2	BLANK	GAPDH	Undetermined
H3	BLANK	GAPDH	Undetermined
H4	BLANK	tcstv1 syb	Undetermined
H5	BLANK	tcstv1 syb	Undetermined

## Sheet: Rex1
Well	Well Type	Target	Ct	MEDIA	ΔCt	ΔΔCt	2^-ΔΔCt	MEDIA triplicati	dev std
C1	CTR RM 1	Rex1	14.05	13.775	-0.54	0	1	1
C2	CTR RM 1	Rex1	13.5
C3	CTR RM 2	Rex1	14.07	14.08	0.605	0	1
C4	CTR RM 2	Rex1	14.09
C5	CTR RM 3	Rex1	13.9	14.04	0.125	0	1
C6	CTR RM 3	Rex1	14.18
B7	CTR RA 1	Rex1	14.34	14.875	0.885	1.425	0.372419	0.365686	0.177965
B8	CTR RA 1	Rex1	15.41
B9	CTR RA 2	Rex1	16.83	16.64	1.935	1.33	0.397768
B10	CTR RA 2	Rex1	16.45
B11	CTR RA 3	Rex1	15.06	15.06	0.655	0.53	0.692555
B12	CTR RA 3	Rex1	15.06
B1	FLAT RA 1	Rex1	16.31	16.5	1.83	2.37	0.193446	0.391626	0.198526
B2	FLAT RA 1	Rex1	16.69
B3	FLAT RA 2	Rex1	16.03	15.94	1.365	0.76	0.590496
B4	FLAT RA 2	Rex1	15.85
B5	FLAT RA 3	Rex1	16.19	16.2	1.48	1.355	0.390935
B6	FLAT RA 3	Rex1	16.21
A7	350 RA 1	Rex1	15.53	15.8	1.835	2.375	0.192776	0.199052	0.101505
A8	350 RA 1	Rex1	16.07
A9	350 RA 2	Rex1	18.46	19.205	3.915	3.31	0.10083
A10	350 RA 2	Rex1	19.95
A11	350 RA 3	Rex1	15.38	15.62	1.845	1.72	0.303549
A12	350 RA 3	Rex1	15.86
A1	700 RA 1	Rex1	14.89	15.42	0.95	1.49	0.356013	0.291556	0.136798
A2	700 RA 1	Rex1	15.95
A3	700 RA 2	Rex1	15.94	15.94	1.985	1.38	0.384219
A4	700 RA 2	Rex1	15.94
A5	700 RA 3	Rex1	16.21	16.33	3.02	2.895	0.134437
A6	700 RA 3	Rex1	16.45
H1	CTR RM 1	Gapdh	14.69	14.315
H2	CTR RM 1	Gapdh	13.94
H3	CTR RM 2	Gapdh	13.73	13.475
H4	CTR RM 2	Gapdh	13.22
H5	CTR RM 3	Gapdh	14.1	13.915
H6	CTR RM 3	Gapdh	13.73
G7	CTR RA 1	Gapdh	13.98	13.99
G8	CTR RA 1	Gapdh	14
G9	CTR RA 2	Gapdh	14.76	14.705
G10	CTR RA 2	Gapdh	14.65
G11	CTR RA 3	Gapdh	14.8	14.405
G12	CTR RA 3	Gapdh	14.01
G1	FLAT RA 1	Gapdh	14.92	14.67
G2	FLAT RA 1	Gapdh	14.42
G3	FLAT RA 2	Gapdh	14.83	14.575
G4	FLAT RA 2	Gapdh	14.32
G5	FLAT RA 3	Gapdh	14.18	14.72
G6	FLAT RA 3	Gapdh	15.26
F7	350 RA 1	Gapdh	14.13	13.965
F8	350 RA 1	Gapdh	13.8
F9	350 RA 2	Gapdh	14.78	15.29
F10	350 RA 2	Gapdh	15.8
F11	350 RA 3	Gapdh	13.41	13.775
F12	350 RA 3	Gapdh	14.14
F1	700 RA 1	Gapdh	14.74	14.47
F2	700 RA 1	Gapdh	14.2
F3	700 RA 2	Gapdh	13.93	13.955
F4	700 RA 2	Gapdh	13.98
F5	700 RA 3	Gapdh	13.3	13.31
F6	700 RA 3	Gapdh	13.32
H7	BLANK	Rex1	35.87
H8	BLANK	Rex1	36.53
H11	BLANK	Gapdh	33.44
H12	BLANK	Gapdh	33.67

## Sheet: Nanog
Well	Sample Name	Detector	Ct	MEDIA Ct	ΔCt	MEDIA tripl. ΔCt	ΔΔCt	2^-ΔΔCt	MEDIA tripl.	dev std
E7	CTR RM 1	Nanog	20.8273	21.0572	5.19765	4.56502	0	1	1
E8	CTR RM 1	Nanog	21.2871
E9	CTR RM 2	Nanog	21.0483	21.0744	4.8162
E10	CTR RM 2	Nanog	21.1006
E11	CTR RM 3	Nanog	19.4474	19.4082	3.6812
E12	CTR RM 3	Nanog	19.3691
B1	700 RA 1	Nanog	21.1416	20.7778	5.1235		0.558483	0.679016	0.676976	0.139815
B2	700 RA 1	Nanog	20.414
B3	700 RA 2	Nanog	21.5463	21.2212	5.4643		0.899283	0.536153
B4	700 RA 2	Nanog	20.8961
B5	700 RA 3	Nanog	21.4785	21.0537	4.8588		0.293783	0.81576
B6	700 RA 3	Nanog	20.6289
B7	350 RA 1	Nanog	21.9163	21.5267	5.9161		1.35108	0.391998	0.575885	0.176702
B8	350 RA 1	Nanog	21.137
B9	350 RA extra	Nanog	20.9956	20.8585	4.99087		0.425858	0.744396
B10	350 RA extra	Nanog	20.7215
B11	350 RA 3	Nanog	21.3374	21.1908	5.32315		0.758133	0.591261
B12	350 RA 3	Nanog	21.0442
E1	FLAT RA 1	Nanog	21.5465	21.7018	5.07955		0.514533	0.700019	0.693298	0.184132
E2	FLAT RA 1	Nanog	21.8571
E3	FLAT RA 2	Nanog	21.2041	21.5498	5.5481		0.983083	0.505897
E4	FLAT RA 2	Nanog	21.8955
E5	FLAT RA 3	Nanog	21.1298	21.5746	4.75935		0.194333	0.873977
E6	FLAT RA 3	Nanog	22.0194
D7	CTR RM 1	GAPDH	16.0899	15.8596
D8	CTR RM 1	GAPDH	15.6292
D9	CTR RM 2	GAPDH	16.4917	16.2583
D10	CTR RM 2	GAPDH	16.0248
D11	CTR RM 3	GAPDH	15.8297	15.7271
D12	CTR RM 3	GAPDH	15.6244
A1	700 RA 1	GAPDH	15.601	15.6543
A2	700 RA 1	GAPDH	15.7076
A3	700 RA 2	GAPDH	15.3086	15.7569
A4	700 RA 2	GAPDH	16.2052
A5	700 RA 3	GAPDH	16.438	16.1949
A6	700 RA 3	GAPDH	15.9518
A7	350 RA 1	GAPDH	15.4863	15.6105
A8	350 RA 1	GAPDH	15.7348
A9	350 RA extra	GAPDH	16.3243	15.8677
A10	350 RA extra	GAPDH	15.411
A11	350 RA 3	GAPDH	16.3243	15.8677
A12	350 RA 3	GAPDH	15.411
D1	FLAT RA 1	GAPDH	16.8665	16.6223
D2	FLAT RA 1	GAPDH	16.378
D3	FLAT RA 2	GAPDH	16.0913	16.0017
D4	FLAT RA 2	GAPDH	15.9121
D5	FLAT RA 3	GAPDH	16.4854	16.8152
D6	FLAT RA 3	GAPDH	17.1451
Well	Sample Name	Detector	Ct	MEDIA	ΔCt	MEDIA CTR RM	ΔΔCt	2^-ΔΔCt	MEDIA tripl.
G1	CTR RM	nanog syb	21.1017	20.9207	4.39605	4.48117	0	1	1
G2	CTR RM	nanog syb	20.7398
G3	CTR RM	nanog syb	20.692	20.8351	4.5663
G4	CTR RM	nanog syb	20.9783
G5	CTR RA	nanog syb	17.7993		1.53045		1.53045	0.346169	0.505713	0.179092
G6	CTR RA	nanog syb	16.7846		0.51575		0.51575	0.699429
G7	CTR RA	nanog syb	17.3534		1.08455		1.08455	0.471539
G8	CTR RM	gapdh-	16.6473	16.5247
G9	CTR RM	gapdh-	16.4021
G10	CTR RM	gapdh-	16.4089	16.2689
G11	CTR RM	gapdh-	16.1288
G12	CTR RA	gapdh-	17.3293	17.2422
H1	CTR RA	gapdh-	17.155
H2	BLANK	GAPDH	Undetermined
H3	BLANK	GAPDH	34.268
H4	BLANK	Nanog	Undetermined
H5	BLANK	Nanog	Undetermined

## Sheet: Oct4
Well	Sample Name	Detector	Ct	MEDIA	ΔCt	MEDIA Ct RM	ΔΔCt	2^-ΔΔCt (Fold induction)	MEDIA tripl. (Fold induction)	DEV.STD.
E1	CTR RM 1	Oct4	18.8405	18.813	2.14245	3.1733	0	1
E2	CTR RM 1	Oct4	18.7854
E3	CTR RM 2	Oct4	20.1196	20.2582	3.78145
E4	CTR RM 2	Oct4	20.3967
E5	CTR RM 3	Oct4	19.9222	19.9127	3.596
E6	CTR RM 3	Oct4	19.9032
E7	CTR RA 2	Oct4	21.8179	21.9043	3.8768		0.7035	0.614081	0.736648	0.201057
E8	CTR RA 2	Oct4	21.9907
E9	CTR RA 3	Oct4	21.1072	21.1166	3.2192		0.0459	0.968685
E10	CTR RA 3	Oct4	21.1261
E11	CTR RA 3 bis	Oct4	21.4412	21.5719	3.84635		0.67305	0.627179
E12	CTR RA 3 bis	Oct4	21.7026
D7	FLAT RA 1	Oct4	21.8967	21.719	3.6708		0.4975	0.708333	0.685922	0.0241616
D8	FLAT RA 1	Oct4	21.5413
D9	FLAT RA 2	Oct4	21.4826	21.4052	3.7105		0.5372	0.689107
D10	FLAT RA 2	Oct4	21.3278
D11	FLAT RA 3	Oct4	21.1651	21.2722	3.77205		0.59875	0.660326
D12	FLAT RA 3	Oct4	21.3794
D1	350 RA 1	Oct4	22.1086	22.0541	4.636		1.4627	0.362813	0.642023	0.258012
D2	350 RA 1	Oct4	21.9995
D3	35O RA 3	Oct4	21.4198	21.1019	3.70525		0.53195	0.691619
D4	35O RA 3	Oct4	20.784
D5	350 RA 3 bis	Oct4	21.6723	21.1334	3.3715		0.1982	0.871637
D6	350 RA 3 bis	Oct4	20.5944
C7	700 RA 1	Oct4	20.7848	20.8702	3.63155		0.45825	0.727869	0.652702	0.17274
C8	700 RA 1	Oct4	20.9557
C9	700 RA 2	Oct4	21.4489	21.4404	3.5408		0.3675	0.775125
C10	700 RA 2	Oct4	21.4319
C11	700 RA 3	Oct4	21.85	21.7976	4.309		1.1357	0.455114
C12	700 RA 3	Oct4	21.7452
G7	CTR RM 1	GAPDH	16.6881	16.6705	16.6705
G8	CTR RM 1	GAPDH	16.6529
G9	CTR RM 2	GAPDH	16.5556	16.4767	16.4767
G10	CTR RM 2	GAPDH	16.3978
G11	CTR RM 3	GAPDH	16.3267	16.3167	16.3167
G12	CTR RM 3	GAPDH	16.3067
H1	CTR RA 2	GAPDH	18.3759	18.0275	18.0275
H2	CTR RA 2	GAPDH	17.6791
H3	CTR RA 3	GAPDH	17.8989	17.8974	17.8974
H4	CTR RA 3	GAPDH	17.896
H5	CTR RA 3 bis	GAPDH	17.9571	17.7255	17.7255
H6	CTR RA 3 bis	GAPDH	17.494
G1	FLAT RA 1	GAPDH	18.0014	18.0482	18.0482
G2	FLAT RA 1	GAPDH	18.095
G3	FLAT RA 2	GAPDH	17.759	17.6947	17.6947
G4	FLAT RA 2	GAPDH	17.6304
G5	FLAT RA 3	GAPDH	17.5318	17.5002	17.5002
G6	FLAT RA 3	GAPDH	17.4686
F7	350 RA 1	GAPDH	17.2077	17.4181	17.4181
F8	350 RA 1	GAPDH	17.6284
F9	35O RA 3	GAPDH	17.1536	17.3967	17.3967
F10	35O RA 3	GAPDH	17.6397
F11	350 RA 3 bis	GAPDH	17.6268	17.7618	17.7618
F12	350 RA 3 bis	GAPDH	17.8969
F1	700 RA 1	GAPDH	17.3183	17.2387	17.2387
F2	700 RA 1	GAPDH	17.1591
F3	700 RA 2	GAPDH	17.8568	17.8996	17.8996
F4	700 RA 2	GAPDH	17.9424
F5	700 RA 3	GAPDH	17.0377	17.4886	17.4886
F6	700 RA 3	GAPDH	17.9395
H9	BLANK	Oct4	35.1153
H10	BLANK	Oct4	35.2206
H11	BLANK	GAPDH	34.1374
H12	BLANK	GAPDH	31.226

## Sheet: Foxa2 Gata2
Well	Sample Name	Detector	Ct	MEDIA Ct	ΔCt	MEDIA ΔCt	ΔΔCt	2^-ΔΔCt	MEDIA tripl.	dev std
B7	CTR RM 1	FoxA2	34.4175	34.1594	17.0361	16.952	0	1	1
B8	CTR RM 1	FoxA2	33.9014
B9	CTR RM 2	FoxA2	35.5737	33.8327	17.0177			1
B10	CTR RM 2	FoxA2	32.0917
B11	CTR RM 3	FoxA2	32.6171	33.5414	16.8022			1
B12	CTR RM 3	FoxA2	34.4656
C1	CTR RA 2	FoxA2	29.9178	30.4199	12.0953		-4.85667	28.9736	33.494	3.91491
C2	CTR RA 2	FoxA2	30.9219
C3	CTR RA 3	FoxA2	29.4739	29.3941	11.7931		-5.15887	35.7251
C4	CTR RA 3	FoxA2	29.3142
C5	CTR RA 3 bis	FoxA2	29.9324	29.6197	11.7907		-5.16122	35.7834
C6	CTR RA 3 bis	FoxA2	29.3071
B1	FLAT RA 1	FoxA2	27.8082	28.0737	10.2518		-6.70022	103.984	65.6719	35.6602
B2	FLAT RA 1	FoxA2	28.3392
B3	FLAT RA 2	FoxA2	28.3351	29.1169	11.0551		-5.89687	59.5846
B4	FLAT RA 2	FoxA2	29.8987
B5	FLAT RA 3	FoxA2	29.6783	29.7461	11.8881		-5.06382	33.4473
B6	FLAT RA 3	FoxA2	29.8138
A7	350 RA 1	FoxA2	27.8548	27.8373	10.3477		-6.60432	97.2965	147.156	49.9555
A8	350 RA 1	FoxA2	27.8197
A9	350 RA 3	FoxA2	26.857	26.6455	9.3284		-7.62357	197.207
A10	350 RA 3	FoxA2	26.434
A11	350 RA 3 bis	FoxA2	26.7137	27.0119	9.75265		-7.19932	146.964
A12	350 RA 3 bis	FoxA2	27.3102
A1	700 RA 1	FoxA2	27.9194	28.33	11.1634		-5.78857	55.2754	47.3736	28.1002
A2	700 RA 1	FoxA2	28.7405
A3	700 RA 2	FoxA2	28.9448	28.91	10.8088		-6.14317	70.6769
A4	700 RA 2	FoxA2	28.8752
A5	700 RA 3	FoxA2	30.8407	30.8916	12.9368		-4.01512	16.1685
A6	700 RA 3	FoxA2	30.9426
E1	CTR RM 1	gata2	28.8078	28.9603	11.8369	12.6416	0	1	1
E2	CTR RM 1	gata2	29.1127
E3	CTR RM 2	gata2	29.3714	29.8152	13.0002			1
E4	CTR RM 2	gata2	30.2591
E5	CTR RM 3	gata2	29.5419	29.8269	13.0877			1
E6	CTR RM 3	gata2	30.1119
E7	CTR RA 2	gata2	27.9949	27.9472	9.62265		-3.01895	8.10577	9.5145	1.34604
E8	CTR RA 2	gata2	27.8995
E9	CTR RA 3	gata2	27.265	26.972	9.37105		-3.27055	9.65014
E10	CTR RA 3	gata2	26.679
E11	CTR RA 3 bis	gata2	26.9474	27.0393	9.2103		-3.4313	10.7876
E12	CTR RA 3 bis	gata2	27.1312
D7	FLAT RA 1	gata2	27.0449	27.3783	9.5563		-3.0853	8.48727	7.8637	0.778796
D8	FLAT RA 1	gata2	27.7116
D9	FLAT RA 2	gata2	27.6164	27.6831	9.62135		-3.02025	8.11308
D10	FLAT RA 2	gata2	27.7499
D11	FLAT RA 3	gata2	27.8742	27.694	9.83615		-2.80545	6.99076
D12	FLAT RA 3	gata2	27.5139
D1	350 RA 1	gata2	27.915	27.884	10.3944		-2.2472	4.74761	4.10352	0.557794
D2	350 RA 1	gata2	27.853
D3	350 RA 3	gata2	27.823	28.0399	10.7228		-1.91885	3.78122
D4	350 RA 3	gata2	28.2567
D5	350 RA 3 bis	gata2	27.858	27.9819	10.7226		-1.91905	3.78174
D6	350 RA 3 bis	gata2	28.1057
C7	700 RA 1	gata2	27.4574	27.3216	10.155		-2.48655	5.60436	4.44072	2.46803
C8	700 RA 1	gata2	27.1858
C9	700 RA 2	gata2	27.9058	28.1312	10.03		-2.6116	6.11181
C10	700 RA 2	gata2	28.3566
C11	700 RA 3	gata2	31.2688	29.9129	11.9581		-0.68345	1.60598
C12	700 RA 3	gata2	28.5571
G7	CTR RM 1	GAPDH	17.2052	17.1234
G8	CTR RM 1	GAPDH	17.0415
G9	CTR RM 2	GAPDH	16.8097	16.815
G10	CTR RM 2	GAPDH	16.8204
G11	CTR RM 3	GAPDH	16.7131	16.7392
G12	CTR RM 3	GAPDH	16.7653
H1	CTR RA 2	GAPDH	18.5551	18.3246
H2	CTR RA 2	GAPDH	18.094
H3	CTR RA 3	GAPDH	17.5032	17.6009
H4	CTR RA 3	GAPDH	17.6987
H5	CTR RA 3 bis	GAPDH	17.4894	17.829
H6	CTR RA 3 bis	GAPDH	18.1686
G1	FLAT RA 1	GAPDH	17.9102	17.822
G2	FLAT RA 1	GAPDH	17.7337
G3	FLAT RA 2	GAPDH	18.2469	18.0618
G4	FLAT RA 2	GAPDH	17.8767
G5	FLAT RA 3	GAPDH	17.6034	17.8579
G6	FLAT RA 3	GAPDH	18.1124
F7	350 RA 1	GAPDH	17.3376	17.4896
F8	350 RA 1	GAPDH	17.6416
F9	350 RA 3	GAPDH	17.3894	17.3171
F10	350 RA 3	GAPDH	17.2448
F11	350 RA 3 bis	GAPDH	17.1053	17.2593
F12	350 RA 3 bis	GAPDH	17.4133
F1	700 RA 1	GAPDH	17.2901	17.1666
F2	700 RA 1	GAPDH	17.043
F3	700 RA 2	GAPDH	18.0268	18.1012
F4	700 RA 2	GAPDH	18.1756
F5	700 RA 3	GAPDH	18.2154	17.9548
F6	700 RA 3	GAPDH	17.6942
H7	BLANK	FoxA2	Undetermined
H8	BLANK	FoxA2	Undetermined
H9	BLANK	gata2	Undetermined
H10	BLANK	gata2	Undetermined
H11	BLANK	GAPDH	34.6272
H12	BLANK	GAPDH	36.2096

## Sheet: NeuroD1
Well	Sample Name	Detector	Ct	MEDIA	ΔCt	MEDIA Ct RM	ΔΔCt	2^-ΔΔCt	MEDIA tripl.	dev std
B7	CTR RM 1	NeuroD1	26.314	26.532	9.8615	10.3203	0	1	1
B8	CTR RM 1	NeuroD1	26.75
B9	CTR RM 2	NeuroD1	27.2005	27.1849	10.7081
B10	CTR RM 2	NeuroD1	27.1692
B11	CTR RM 3	NeuroD1	26.4267	26.7079	10.3912
B12	CTR RM 3	NeuroD1	26.989
C1	CTR RA 2	NeuroD1	32.8764	32.5307	14.5032		4.18298	0.055055	0.0593401	0.00400383
C2	CTR RA 2	NeuroD1	32.1851
C3	CTR RA 3	NeuroD1	32.3456	32.2066	14.3091		3.98883	0.0629856
C4	CTR RA 3	NeuroD1	32.0675
C5	CTR RA 3 bis	NeuroD1	32.1879	32.1052	14.3796		4.05938	0.0599796
C6	CTR RA 3 bis	NeuroD1	32.0225
B1	FLAT RA 1	NeuroD1	34.4087	34.2923	16.2441		5.92378	0.0164727	0.02823	0.0125603
B2	FLAT RA 1	NeuroD1	34.1758
B3	FLAT RA 2	NeuroD1	32.4963	32.607	14.9123		4.59203	0.041463
B4	FLAT RA 2	NeuroD1	32.7177
B5	FLAT RA 3	NeuroD1	34.0168	33.0446	15.5444		5.22408	0.0267543
B6	FLAT RA 3	NeuroD1	32.0723
A7	350 RA 1	NeuroD1	31.9612	32.2662	14.8481		4.52783	0.0433497	0.066406	0.02665
A8	350 RA 1	NeuroD1	32.5711
A9	35O RA 3	NeuroD1	31.997	32.269	14.3723		4.05208	0.0602839
A10	35O RA 3	NeuroD1	32.541
A11	350 RA 3 bis	NeuroD1	31.613	31.4692	13.7074		3.38708	0.0955842
A12	350 RA 3 bis	NeuroD1	31.3254
A1	700 RA 1	NeuroD1	33.4201	32.4162	15.1775		4.85723	0.0345006	0.0330239	0.00652865
A2	700 RA 1	NeuroD1	31.4123
A3	700 RA 2	NeuroD1	33.5208	32.9119	15.0123		4.69198	0.0386876
A4	700 RA 2	NeuroD1	32.3029
A5	700 RA 3	NeuroD1	32.7196	33.5807	15.5921		5.27183	0.0258833
A6	700 RA 3	NeuroD1	34.4418
G7	CTR RM 1	GAPDH	16.6881	16.6705	16.6705
G8	CTR RM 1	GAPDH	16.6529
G9	CTR RM 2	GAPDH	16.5556	16.4767	16.4767
G10	CTR RM 2	GAPDH	16.3978
G11	CTR RM 3	GAPDH	16.3267	16.3167	16.3167
G12	CTR RM 3	GAPDH	16.3067
H1	CTR RA 2	GAPDH	18.3759	18.0275	18.0275
H2	CTR RA 2	GAPDH	17.6791
H3	CTR RA 3	GAPDH	17.8989	17.8974	17.8974
H4	CTR RA 3	GAPDH	17.896
H5	CTR RA 3 bis	GAPDH	17.9571	17.7255	17.7255
H6	CTR RA 3 bis	GAPDH	17.494
G1	FLAT RA 1	GAPDH	18.0014	18.0482	18.0482
G2	FLAT RA 1	GAPDH	18.095
G3	FLAT RA 2	GAPDH	17.759	17.6947	17.6947
G4	FLAT RA 2	GAPDH	17.6304
G5	FLAT RA 3	GAPDH	17.5318	17.5002	17.5002
G6	FLAT RA 3	GAPDH	17.4686
F7	350 RA 1	GAPDH	17.2077	17.4181	17.4181
F8	350 RA 1	GAPDH	17.6284
F9	35O RA 3	GAPDH	18.1536	17.8967	17.8967
F10	35O RA 3	GAPDH	17.6397
F11	350 RA 3 bis	GAPDH	17.6268	17.7618	17.7618
F12	350 RA 3 bis	GAPDH	17.8969
F1	700 RA 1	GAPDH	17.3183	17.2387	17.2387
F2	700 RA 1	GAPDH	17.1591
F3	700 RA 2	GAPDH	17.8568	17.8996	17.8996
F4	700 RA 2	GAPDH	17.9424
F5	700 RA 3	GAPDH	18.0377	17.9886	17.9886
F6	700 RA 3	GAPDH	17.9395
H7	BLANK	NeuroD1	Undetermined
H8	BLANK	NeuroD1	Undetermined
H11	BLANK	GAPDH	34.1374
H12	BLANK	GAPDH	31.226
