# Supplementary material for: Topographic Cues Impact on Embryonic Stem Cell Zscan4-Metastate
Source: Front Bioeng Biotechnol. 2020 Mar 6;8:178. doi: 10.3389/fbioe.2020.00178 (PMC7069379; doi:10.3389/fbioe.2020.00178)
Supplement: Supplementary Data Sheet 1 — Spreadsheet of image analyses and Real Time-PCR raw data. [file Data_Sheet_1.ZIP › dataset/zscan distribution .xlsx]

## Sheet: 350
	11664.8	400.856	485.922	53	4095	185.291	80.156	134.625	0.009	4.67591e+06	2.62	9.295	39070989	2.312	0.433	1	53	4095			1	0.0833333	400.856	0.673794
	13491.3	555.917	735.412	53	4095	197.062	87.169	133.472	0.01	7.50007e+06	2.482	10.751	62669086	2.261	0.442	1	53	4095			2	0.166667	555.917	0.934435
	14263.4	613.797	788.397	53	4095	201.391	90.176	132.438	0.011	8.75482e+06	2.268	11.366	73153507	2.233	0.448	1	53	4095			3	0.25	613.797	1.03172
	14804.3	647.203	760.623	53	4095	205.431	91.755	131.367	0.011	9.5814e+06	1.985	11.797	80060325	2.239	0.447	1	53	4095			4	0.333333	647.203	1.08788
	15269.6	668.051	745.83	53	4095	209.474	92.813	130.924	0.011	1.02009e+07	1.832	12.168	85236660	2.257	0.443	1	53	4095			5	0.416667	668.051	1.12292
	15534.6	665.578	767.275	53	4095	212.141	93.236	130.509	0.012	1.03395e+07	1.942	12.379	86394671	2.275	0.44	1	53	4095			6	0.5	665.578	1.11876
	15641.8	633.54	773.016	53	4095	213.601	93.238	130.053	0.012	9.90972e+06	2.121	12.465	82803651	2.291	0.437	1	53	4095			7	0.583333	633.54	1.06491
	15514	594.923	746.17	53	4095	213.173	92.662	129.735	0.012	9.22964e+06	2.191	12.363	77121055	2.301	0.435	1	53	4095			8	0.666667	594.923	1
	15015.4	550.972	691.923	53	4095	209.27	91.357	129.97	0.011	8.27308e+06	2.14	11.965	69128251	2.291	0.437	1	53	4095			9	0.75	550.972	0.926123
	13937.5	466.52	581.593	53	3978	199.953	88.75	130.844	0.01	6.50213e+06	2.165	11.106	54330497	2.253	0.444	1	53	3978			10	0.833333	466.52	0.784169
	12004.8	319.442	387.857	53	3465	184.878	82.676	132.062	0.009	3.83484e+06	2.914	9.566	32043203	2.236	0.447	1	53	3465			11	0.916667	319.442	0.536946
	9455.11	197.201	206.334	53	2022	165.039	72.944	133.543	0.007	1.86456e+06	3.639	7.535	15579867	2.263	0.442	1	53	2022			12	1	197.201	0.331473
	11598.5	92.315	101.339	31	1109	177.432	83.23	73.53	0.009	1.07071e+06	3.527	9.243	8946660	2.132	0.469	1	31	1109			1	0.0833333	92.3145	0.197587
	15050.3	137.211	209.816	31	2409	192.495	99.549	72.269	0.011	2.06506e+06	4.251	11.993	17255233	1.934	0.517	1	31	2409			2	0.166667	137.211	0.293682
	19267	240.059	412.813	31	4095	223.888	109.57	48.724	0.014	4.62521e+06	4.373	15.353	38647356	2.043	0.489	1	31	4095			3	0.25	240.059	0.513816
	19860.8	296.679	481.834	31	4095	229.665	110.106	47.464	0.015	5.89229e+06	3.603	15.827	49234790	2.086	0.479	1	31	4095			4	0.333333	296.679	0.635004
	20071.7	366.327	597.773	31	4095	230.435	110.904	46.645	0.015	7.35279e+06	3.234	15.995	61438464	2.078	0.481	1	31	4095			5	0.416667	366.327	0.784075
	20189.2	420.589	689.77	31	4095	232.069	110.767	45.865	0.015	8.49136e+06	2.966	16.088	70952129	2.095	0.477	1	31	4095			6	0.5	420.589	0.900217
	20175.9	456.911	732.167	31	4095	233.661	109.941	44.834	0.015	9.21859e+06	2.758	16.078	77028717	2.125	0.471	1	31	4095			7	0.583333	456.911	0.977959
	20003.9	467.208	730.303	31	4095	233.795	108.941	43.749	0.015	9.34601e+06	2.568	15.941	78093413	2.146	0.466	1	31	4095			8	0.666667	467.208	1
	19500.6	447.786	701.618	31	4095	230.377	107.775	42.932	0.015	8.73209e+06	2.563	15.539	72963627	2.138	0.468	1	31	4095			9	0.75	447.786	0.958429
	18359	382.092	618.936	31	4095	221.217	105.667	42.586	0.014	7.01482e+06	3.086	14.63	58614430	2.094	0.478	1	31	4095			10	0.833333	382.092	0.817819
	16038.7	291.19	494.417	31	4095	199.843	102.185	44.037	0.012	4.6703e+06	4.279	12.781	39024117	1.956	0.511	1	31	4095			11	0.916667	291.19	0.623255
	12918.7	182.986	290.172	31	3537	173.205	94.966	47.199	0.01	2.36394e+06	5.353	10.295	19752636	1.824	0.548	1	31	3537			12	1	182.986	0.391659
	14278.1	150.833	163.628	51	1984	311.757	58.313	106.92	0.005	2.1536e+06	5.056	5.689	17995097	5.346	0.187	1	51	1984			1	0.0833333	150.833	0.226858
	19002.1	231.6	363.582	51	4095	345.363	70.055	106.828	0.006	4.40089e+06	5.958	7.571	36772967	4.93	0.203	1	51	4095			2	0.166667	231.6	0.348335
	25780.8	334.905	513.723	51	4095	386.836	84.855	106.874	0.009	8.63411e+06	3.687	10.272	72144902	4.559	0.219	1	51	4095			3	0.25	334.905	0.50371
	32142	456.094	673.772	51	4095	421.022	97.203	107.02	0.011	1.46598e+07	2.799	12.807	122494046	4.331	0.231	1	51	4095			4	0.333333	456.094	0.685982
	36587.4	560.823	765.806	51	4095	439.162	106.076	107.146	0.012	2.0519e+07	2.401	14.578	171453028	4.14	0.242	1	51	4095			5	0.416667	560.823	0.843498
	39807.8	633.196	812.916	51	4095	450.268	112.566	107.225	0.013	2.52061e+07	2.193	15.861	210617298	4	0.25	1	51	4095			6	0.5	633.196	0.95235
	42211.1	664.877	828.344	51	4095	459.236	117.031	107.254	0.014	2.80652e+07	2.183	16.818	234507486	3.924	0.255	1	51	4095			7	0.583333	664.877	1
	43145.7	646.891	818.008	51	4095	463.779	118.45	107.232	0.014	2.79106e+07	2.298	17.191	233215046	3.915	0.255	1	51	4095			8	0.666667	646.891	0.972948
	42701.8	583.634	788.28	51	4095	463.078	117.409	107.22	0.014	2.49223e+07	2.524	17.014	208245422	3.944	0.254	1	51	4095			9	0.75	583.634	0.877808
	39927.1	489.234	705.86	51	4095	454.183	111.93	107.263	0.013	1.95337e+07	2.911	15.908	163219822	4.058	0.246	1	51	4095			10	0.833333	489.234	0.735827
	34052.6	361.888	540.802	51	4095	432.165	100.325	107.279	0.011	1.23232e+07	3.724	13.568	102970431	4.308	0.232	1	51	4095			11	0.916667	361.888	0.544293
	26007.6	221.533	292.808	51	3390	387.497	85.456	107.454	0.009	5.76153e+06	4.466	10.362	48142189	4.534	0.221	1	51	3390			12	1	221.533	0.333194
	7639.12	77.569	74.68	41	1347	189.74	51.262	83.707	0.003	592560	7.807	3.044	4951315	3.701	0.27	1	41	1347			1	0.0625	77.5691	0.143395
	12601.9	94.601	141.416	41	3226	243.954	65.771	83.573	0.004	1.19215e+06	11.134	5.021	9961386	3.709	0.27	1	41	3226			2	0.125	94.601	0.17488
	20464.3	120.368	236.341	41	4095	314.641	82.812	83.344	0.007	2.46324e+06	11.721	8.154	20582373	3.799	0.263	1	41	4095			3	0.1875	120.368	0.222513
	27152.2	167.983	313.994	41	4095	365.436	94.603	83.143	0.009	4.56109e+06	7.288	10.818	38111582	3.863	0.259	1	41	4095			4	0.25	167.983	0.310534
	31115.5	256.051	466.43	41	4095	388.58	101.955	83.014	0.01	7.96715e+06	4.752	12.398	66571904	3.811	0.262	1	41	4095			5	0.3125	256.051	0.473338
	34540.5	362.086	607.714	41	4095	406.472	108.195	82.936	0.011	1.25067e+07	3.542	13.762	104503148	3.757	0.266	1	41	4095			6	0.375	362.086	0.669356
	39653.9	519.954	762.466	41	4095	429.342	117.596	83.22	0.013	2.06182e+07	2.514	15.8	172281473	3.651	0.274	1	41	4095			7	0.4375	519.954	0.961192
	40829.8	540.947	769.09	41	4095	431.992	120.34	83.397	0.014	2.20868e+07	2.428	16.268	184552753	3.59	0.279	1	41	4095			8	0.5	540.947	1
	41198.7	529.89	746.763	41	4095	431.042	121.695	83.48	0.014	2.18308e+07	2.506	16.415	182413458	3.542	0.282	1	41	4095			9	0.5625	529.89	0.979559
	40563.9	501.289	714.949	41	4095	421.702	122.474	83.573	0.014	2.03342e+07	2.632	16.162	169908770	3.443	0.29	1	41	4095			10	0.625	501.289	0.926687
	38559.6	454.474	665.814	41	4095	408.732	120.117	83.181	0.013	1.75243e+07	2.812	15.364	146429750	3.403	0.294	1	41	4095			11	0.6875	454.474	0.840145
	35001.2	397.354	602.803	41	4095	392.084	113.662	82.419	0.012	1.39079e+07	3.05	13.946	116211451	3.45	0.29	1	41	4095			12	0.75	397.354	0.734553
	30540.1	335.877	512.656	41	4095	368.111	105.633	82.248	0.01	1.02577e+07	3.247	12.168	85711439	3.485	0.287	1	41	4095			13	0.8125	335.877	0.620905
	25446.9	268.645	375.165	41	4095	328.677	98.577	82.939	0.008	6.83618e+06	3.309	10.139	57121796	3.334	0.3	1	41	4095			14	0.875	268.645	0.49662
	19819.6	186.722	205.685	41	2681	280.873	89.846	84.975	0.007	3.70076e+06	2.68	7.897	30922852	3.126	0.32	1	41	2681			15	0.9375	186.722	0.345176
	15050.1	119.683	92.924	41	897	238.734	80.267	87.755	0.005	1.80124e+06	2.139	5.997	15050842	2.974	0.336	1	41	897			16	1	119.683	0.221247
	3565.43	224.315	277.77	78	1928	108.126	41.985	126.068	0.003	799777	3.357	2.841	6682781	2.575	0.388	1	78	1928			1	0.0833333	224.315	0.333161
	7751.62	218.869	291.93	78	3016	146.618	67.315	120.623	0.006	1.69659e+06	4.143	6.177	14176372	2.178	0.459	1	78	3016			2	0.166667	218.869	0.325073
	11343.7	273.825	356.895	78	4095	169.528	85.197	114.349	0.008	3.1062e+06	4.546	9.039	25954777	1.99	0.503	1	78	4095			3	0.25	273.825	0.406696
	14069.4	387.264	484.916	78	4095	188.229	95.17	110.256	0.011	5.44857e+06	3.655	11.211	45527138	1.978	0.506	1	78	4095			4	0.333333	387.264	0.57518
	15973.9	523.477	586.1	78	4095	204.983	99.221	107.523	0.012	8.36199e+06	3.052	12.729	69871122	2.066	0.484	1	78	4095			5	0.416667	523.477	0.777489
	17628.5	609.307	597.697	78	4095	219.614	102.203	106.949	0.013	1.07412e+07	2.458	14.048	89750953	2.149	0.465	1	78	4095			6	0.5	609.307	0.904967
	18639.3	654.472	576.088	78	4095	229.759	103.292	106.769	0.014	1.21989e+07	1.808	14.853	101931464	2.224	0.45	1	78	4095			7	0.583333	654.472	0.972048
	19176.7	673.292	579.423	78	4095	235.804	103.546	107.159	0.014	1.29115e+07	1.608	15.281	107886290	2.277	0.439	1	78	4095			8	0.666667	673.292	1
	19331.2	646.617	567.116	78	3833	236.796	103.943	108.99	0.014	1.24999e+07	1.6	15.405	104446803	2.278	0.439	1	78	3833			9	0.75	646.617	0.960382
	18687.3	536.906	454.394	78	2863	231.313	102.862	110.478	0.014	1.00333e+07	1.427	14.891	83836319	2.249	0.445	1	78	2863			10	0.833333	536.906	0.797435
	16682.8	361.453	276.298	78	2071	216.66	98.039	111.722	0.012	6.03004e+06	1.367	13.294	50385795	2.21	0.453	1	78	2071			11	0.916667	361.453	0.536844
	12442.9	202.34	113.202	78	886	185.583	85.367	111.436	0.009	2.51768e+06	1.239	9.915	21037266	2.174	0.46	1	78	886			12	1	202.34	0.300523
	7394.98	264.824	337.433	55	2218	166.181	56.659	168.059	0.006	1.95837e+06	2.786	5.893	16363743	2.933	0.341	1	55	2218			1	0.0909091	264.824	0.346024
	9773.93	419.795	652.591	55	4062	189.973	65.507	169.642	0.007	4.10304e+06	2.957	7.789	34284231	2.9	0.345	1	55	4062			2	0.181818	419.795	0.548512
	11783.3	565.045	862.929	55	4095	203.322	73.789	170.318	0.009	6.6581e+06	2.523	9.39	55633787	2.755	0.363	1	55	4095			3	0.272727	565.045	0.738299
	13520.1	683.949	974.764	55	4095	209.035	82.351	170.676	0.01	9.24704e+06	2.154	10.774	77266451	2.538	0.394	1	55	4095			4	0.363636	683.949	0.893661
	15020	751.931	1020.55	55	4095	209.77	91.167	170.289	0.011	1.1294e+07	1.966	11.969	94370380	2.301	0.435	1	55	4095			5	0.454545	751.931	0.982487
	16143.2	765.334	1013.6	55	4095	210.239	97.766	169.963	0.012	1.23549e+07	1.934	12.864	103235177	2.15	0.465	1	55	4095			6	0.545455	765.334	1
	16975	722.704	940.548	55	4095	209.061	103.383	169.215	0.013	1.22679e+07	1.982	13.527	102508393	2.022	0.495	1	55	4095			7	0.636364	722.704	0.944299
	17531.9	649.995	844.819	55	4095	206.36	108.171	168.03	0.013	1.13956e+07	2.112	13.971	95219651	1.908	0.524	1	55	4095			8	0.727273	649.995	0.849295
	17537.4	557.51	728.443	55	4095	203.218	109.879	167.491	0.013	9.77728e+06	2.204	13.975	81697025	1.849	0.541	1	55	4095			9	0.818182	557.51	0.728454
	16085.1	443.834	565.336	55	4095	197.338	103.782	168.19	0.012	7.13912e+06	2.342	12.818	59653114	1.901	0.526	1	55	4095			10	0.909091	443.834	0.579922
	13148	301.394	345.094	55	3593	181.012	92.483	168.951	0.01	3.96273e+06	2.548	10.477	33111760	1.957	0.511	1	55	3593			11	1	301.394	0.393807
	4915.27	149.916	169.846	44	1515	108.776	57.534	69.179	0.004	736877	3.32	3.917	6157199	1.891	0.529	1	44	1515			1	0.0769231	149.916	0.267149
	7194.76	225.286	319.231	44	2637	132.051	69.372	59.385	0.005	1.62088e+06	3.339	5.733	13543715	1.904	0.525	1	44	2637			2	0.153846	225.286	0.401456
	8970.77	300.883	430.231	44	3623	151.062	75.611	56.851	0.007	2.69915e+06	2.816	7.149	22553566	1.998	0.501	1	44	3623			3	0.230769	300.883	0.53617
	9967.92	393.94	552.985	44	4095	161.924	78.38	56.525	0.007	3.92677e+06	2.536	7.943	32811281	2.066	0.484	1	44	4095			4	0.307692	393.94	0.701997
	10601.3	469.545	650.464	44	4095	168.104	80.295	56.139	0.008	4.97776e+06	2.489	8.448	41593196	2.094	0.478	1	44	4095			5	0.384615	469.545	0.836723
	10936.2	528.451	726.904	44	4095	171.754	81.072	56.358	0.008	5.77926e+06	2.452	8.715	48290366	2.119	0.472	1	44	4095			6	0.461538	528.451	0.941693
	11166.3	561.171	776.992	44	4095	174.234	81.599	56.626	0.008	6.26618e+06	2.493	8.898	52358926	2.135	0.468	1	44	4095			7	0.538462	561.171	1
	11285.7	537.074	748.1	44	4095	174.349	82.417	56.415	0.008	6.06125e+06	2.657	8.993	50646605	2.115	0.473	1	44	4095			8	0.615385	537.074	0.95706
	11046.5	476.499	685.259	44	4095	169.77	82.846	55.548	0.008	5.26362e+06	2.965	8.803	43981775	2.049	0.488	1	44	4095			9	0.692308	476.499	0.849115
	10489.5	424.078	664.511	44	4095	162.536	82.17	54.223	0.008	4.44836e+06	3.271	8.359	37169603	1.978	0.506	1	44	4095			10	0.769231	424.078	0.755702
	9268.65	362.206	587.703	44	4095	149.982	78.684	51.992	0.007	3.35716e+06	3.35	7.386	28051781	1.906	0.525	1	44	4095			11	0.846154	362.206	0.645447
	7509.99	244.152	348.537	44	2669	133.507	71.622	49.021	0.006	1.83358e+06	3.206	5.984	15321005	1.864	0.536	1	44	2669			12	0.923077	244.152	0.435075
	5499.89	148.955	160.699	44	1243	111.845	62.611	42.942	0.004	819237	2.8	4.383	6845386	1.786	0.56	1	44	1243			13	1	148.955	0.265436

## Sheet: 700
	2260.9	567.904	621.961	98	3038	120.489	23.892	104.533	0.0007526	1.28397e+06	1.233	2.235	26613679	5.043	0.198	1	98	3038			1	0.0625	567.904	0.57024
	3383.07	564.325	724.935	98	3754	157.083	27.422	104.909	0.001	1.90915e+06	1.617	3.344	39572183	5.728	0.175	1	98	3754			2	0.125	564.325	0.566646
	4607.48	552.888	679.176	98	4022	185.053	31.701	104.36	0.002	2.54742e+06	1.977	4.554	52801957	5.837	0.171	1	98	4022			3	0.1875	552.889	0.555163
	5729.07	584.097	725.817	98	4095	206.168	35.381	104.218	0.002	3.34633e+06	2.173	5.662	69361529	5.827	0.172	1	98	4095			4	0.25	584.097	0.5865
	7221.62	730.032	896.544	98	4095	226.63	40.572	104.108	0.002	5.27202e+06	1.926	7.138	109276311	5.586	0.179	1	98	4095			5	0.3125	730.032	0.733035
	9027.81	901.165	1067.4	98	4095	245.915	46.742	104.133	0.003	8.13555e+06	1.529	8.923	168630445	5.261	0.19	1	98	4095			6	0.375	901.165	0.904871
	11282.8	960.547	1098.86	98	4095	266.053	53.996	104.32	0.004	1.08376e+07	1.405	11.152	224638320	4.927	0.203	1	98	4095			7	0.4375	960.547	0.964498
	13488.9	959.529	1068.67	98	4095	283.69	60.54	104.563	0.004	1.2943e+07	1.456	13.332	268276675	4.686	0.213	1	98	4095			8	0.5	959.529	0.963476
	15201.7	982.368	1044.63	98	4095	292	66.286	104.535	0.005	1.49337e+07	1.42	15.025	309539186	4.405	0.227	1	98	4095			9	0.5625	982.368	0.986409
	16368.8	995.904	1040.83	98	4095	290.79	71.672	104.401	0.005	1.63018e+07	1.373	16.178	337897119	4.057	0.246	1	98	4095			10	0.625	995.904	1
	16801.8	981.187	1036.9	98	4095	283.906	75.351	104.121	0.006	1.64857e+07	1.431	16.606	341708992	3.768	0.265	1	98	4095			11	0.6875	981.187	0.985222
	16728.1	932.603	1007.37	98	4095	274.056	77.717	103.997	0.006	1.56007e+07	1.517	16.534	323365261	3.526	0.284	1	98	4095			12	0.75	932.603	0.936439
	16281.9	858.087	942.14	98	4095	264.329	78.428	103.933	0.005	1.39713e+07	1.679	16.092	289590731	3.37	0.297	1	98	4095			13	0.8125	858.087	0.861617
	15010.5	727.491	831.002	98	4095	250.077	76.424	103.624	0.005	1.092e+07	1.986	14.836	226345692	3.272	0.306	1	98	4095			14	0.875	727.491	0.730483
	11974.8	490.025	545.982	98	3953	222.227	68.609	102.771	0.004	5.86793e+06	2.519	11.835	121628088	3.239	0.309	1	98	3953			15	0.9375	490.025	0.49204
	7849.48	256.53	190.127	98	2044	175.943	56.804	102.491	0.003	2.01363e+06	2.276	7.758	41737701	3.097	0.323	1	98	2044			16	1	256.53	0.257585
	2376.59	388.437	699.947	112	4095	125.447	24.122	157.295	0.0007912	923154	4.405	2.349	19134786	5.201	0.192	1	112	4095			1	0.0434783	388.437	0.371183
	3502.04	450.348	704.73	112	4095	149.873	29.751	157.616	0.001	1.57714e+06	3.945	3.461	32690334	5.038	0.199	1	112	4095			2	0.0869565	450.348	0.430345
	5080.71	550.61	741.467	112	4095	178.271	36.287	157.643	0.002	2.79749e+06	3.25	5.022	57985317	4.913	0.204	1	112	4095			3	0.130435	550.61	0.526153
	6683.35	656.97	805.85	112	4095	199.581	42.637	157.354	0.002	4.39076e+06	2.534	6.606	91010061	4.681	0.214	1	112	4095			4	0.173913	656.97	0.627789
	8198.44	768.528	894.953	112	4095	215.6	48.416	157.09	0.003	6.30073e+06	2.043	8.103	130599090	4.453	0.225	1	112	4095			5	0.217391	768.528	0.734392
	9654.85	900.993	996.593	112	4095	227.747	53.976	157.129	0.003	8.69896e+06	1.657	9.543	180308570	4.219	0.237	1	112	4095			6	0.26087	900.993	0.860973
	10736.7	1007.11	1082.47	112	4095	235.012	58.169	157.349	0.004	1.08131e+07	1.47	10.612	224128797	4.04	0.248	1	112	4095			7	0.304348	1007.11	0.962379
	11723.7	1046.48	1130.67	112	4095	241.193	61.888	157.547	0.004	1.22686e+07	1.447	11.587	254299333	3.897	0.257	1	112	4095			8	0.347826	1046.48	1
	12664.6	1024.02	1121.73	112	4095	247.286	65.208	157.643	0.004	1.29688e+07	1.51	12.517	268812535	3.792	0.264	1	112	4095			9	0.391304	1024.02	0.978536
	13706.5	975.066	1076.49	112	4095	254.788	68.495	157.808	0.005	1.33647e+07	1.609	13.547	277019231	3.72	0.269	1	112	4095			10	0.434783	975.066	0.931756
	14556.8	932.172	1026.19	112	4095	259.446	71.438	158.012	0.005	1.35694e+07	1.699	14.387	281261450	3.632	0.275	1	112	4095			11	0.478261	932.172	0.890767
	15227.1	899.611	991.526	112	4095	263.293	73.635	158.378	0.005	1.36984e+07	1.755	15.05	283936011	3.576	0.28	1	112	4095			12	0.521739	899.611	0.859652
	15674	859.988	960.569	112	4095	266.13	74.989	158.755	0.005	1.34794e+07	1.827	15.492	279396398	3.549	0.282	1	112	4095			13	0.565217	859.988	0.82179
	15793.6	797.735	907.515	112	4095	265.482	75.746	159.114	0.005	1.25991e+07	1.976	15.61	261149793	3.505	0.285	1	112	4095			14	0.608696	797.735	0.762302
	15546.2	736.523	853.485	112	4095	261.591	75.668	159.452	0.005	1.14501e+07	2.163	15.365	237333449	3.457	0.289	1	112	4095			15	0.652174	736.523	0.703808
	14705.8	666.675	767.634	112	4095	252.371	74.193	159.949	0.005	9.80402e+06	2.293	14.535	203214018	3.402	0.294	1	112	4095			16	0.695652	666.675	0.637063
	13513.4	608.353	697.83	112	4095	239.154	71.944	160.627	0.004	8.2209e+06	2.52	13.356	170399592	3.324	0.301	1	112	4095			17	0.73913	608.353	0.581331
	12107.9	581.962	694.617	112	4095	220.747	69.837	161.33	0.004	7.04634e+06	2.705	11.967	146053750	3.161	0.316	1	112	4095			18	0.782609	581.962	0.556112
	10457.8	572.643	701.846	112	4095	200.091	66.546	162.139	0.003	5.98861e+06	2.789	10.336	124129585	3.007	0.333	1	112	4095			19	0.826087	572.643	0.547208
	8673.55	542.369	679.556	112	4095	179.465	61.536	162.575	0.003	4.70426e+06	2.977	8.573	97508147	2.916	0.343	1	112	4095			20	0.869565	542.369	0.518278
	6747.81	488.541	634.969	112	4095	157.117	54.683	162.309	0.002	3.29658e+06	3.212	6.669	68330333	2.873	0.348	1	112	4095			21	0.913043	488.541	0.466842
	4866.7	412.981	514.658	112	4095	134.683	46.008	161.085	0.002	2.00985e+06	3.355	4.81	41659411	2.927	0.342	1	112	4095			22	0.956522	412.98	0.394637
	3318.66	318.946	310.558	112	3003	113.356	37.276	160.276	0.001	1.05847e+06	2.936	3.28	21939643	3.041	0.329	1	112	3003			23	1	318.946	0.304779
	1568.63	299.886	344.048	145	4095	85.228	23.434	177.962	0.0005222	470410	5.838	1.55	9750482	3.637	0.275	1	145	4095			1	0.0434783	299.886	0.296105
	2350.73	361.671	429.201	145	4095	104.668	28.595	179.309	0.0007825	850191	4.759	2.323	17622426	3.66	0.273	1	145	4095			2	0.0869565	361.671	0.357111
	3329.52	459.004	555.432	145	4095	123.179	34.416	179.635	0.001	1.52826e+06	3.531	3.291	31677270	3.579	0.279	1	145	4095			3	0.130435	459.004	0.453218
	4727.75	592.42	715.785	145	4095	140.032	42.987	178.022	0.002	2.80081e+06	2.724	4.673	58054162	3.258	0.307	1	145	4095			4	0.173913	592.42	0.584951
	6367.5	702.842	857.794	145	4095	157.818	51.372	176.231	0.002	4.47534e+06	2.247	6.293	92763211	3.072	0.326	1	145	4095			5	0.217391	702.842	0.693981
	8170.31	804.306	989.016	145	4095	179.327	58.01	174.737	0.003	6.57143e+06	1.995	8.075	136209974	3.091	0.323	1	145	4095			6	0.26087	804.306	0.794166
	9590.15	878.889	1066.16	145	4095	195.088	62.59	173.374	0.003	8.42868e+06	1.857	9.479	174706418	3.117	0.321	1	145	4095			7	0.304348	878.889	0.867808
	10702.8	927.673	1096.75	145	4095	206.04	66.139	172.246	0.004	9.92868e+06	1.788	10.578	205797786	3.115	0.321	1	145	4095			8	0.347826	927.673	0.915978
	11614.7	959.962	1093.51	145	4095	215.297	68.688	171.323	0.004	1.11496e+07	1.711	11.48	231105092	3.134	0.319	1	145	4095			9	0.391304	959.962	0.947859
	12412.5	986.052	1080.03	145	4095	222.845	70.919	170.228	0.004	1.22394e+07	1.613	12.268	253692538	3.142	0.318	1	145	4095			10	0.434783	986.052	0.973621
	13005	1004.55	1056.54	145	4095	228.162	72.573	169.541	0.004	1.30641e+07	1.591	12.854	270788280	3.144	0.318	1	145	4095			11	0.478261	1004.55	0.991884
	13416.7	1012.77	1027.01	145	4095	232.533	73.464	169.239	0.004	1.35881e+07	1.596	13.261	281647852	3.165	0.316	1	145	4095			12	0.521739	1012.77	1
	13618	994.179	1009.2	145	4095	234.949	73.799	169.014	0.005	1.35388e+07	1.646	13.46	280625984	3.184	0.314	1	145	4095			13	0.565217	994.179	0.981645
	13641	965.362	993.953	145	4095	235.324	73.806	169.11	0.005	1.31685e+07	1.729	13.482	272951411	3.188	0.314	1	145	4095			14	0.608696	965.362	0.953192
	13354.6	916.83	967.861	145	4095	232.652	73.086	169.299	0.004	1.22439e+07	1.859	13.199	253787693	3.183	0.314	1	145	4095			15	0.652174	916.83	0.905271
	12523.9	848.002	909.982	145	4095	224.464	71.04	169.318	0.004	1.06203e+07	2.021	12.378	220132861	3.16	0.316	1	145	4095			16	0.695652	848.002	0.837311
	11488.6	773.964	841.723	145	4095	215.008	68.034	169.327	0.004	8.89179e+06	2.219	11.355	184305530	3.16	0.316	1	145	4095			17	0.73913	773.964	0.764206
	10220.8	677.785	756.419	145	4095	204.435	63.656	169.613	0.003	6.92748e+06	2.589	10.102	143590143	3.212	0.311	1	145	4095			18	0.782609	677.785	0.66924
	8580.82	567.249	643.603	145	4095	191.775	56.97	170.478	0.003	4.86747e+06	3.02	8.481	100890990	3.366	0.297	1	145	4095			19	0.826087	567.249	0.560098
	6627.15	456.727	463.129	145	3927	178.775	47.199	171.345	0.002	3.0268e+06	2.927	6.55	62738273	3.788	0.264	1	145	3927			20	0.869565	456.727	0.450969
	4652.78	369.929	316.332	145	3479	161.486	36.685	171.662	0.002	1.7212e+06	3.055	4.599	35676342	4.402	0.227	1	145	3479			21	0.913043	369.929	0.365265
	2849.63	296.113	204.75	145	2720	135.082	26.86	171.757	0.0009486	843811	3.327	2.816	17490190	5.029	0.199	1	145	2720			22	0.956522	296.113	0.292379
	1484.44	243.352	111.424	145	1227	101.212	18.674	172.036	0.0004942	361243	2.136	1.467	7487708	5.42	0.185	1	145	1227			23	1	243.352	0.240284
	1012.08	464.482	761.544	128	4095	48.001	26.846	56.541	0.0003369	470092	3.483	1	9743893	1.788	0.559	1	128	4095			1	0.05	464.481	0.506247
	1639.55	509.763	855.049	128	4095	61.83	33.763	56.375	0.0005458	835782	3.105	1.62	17323770	1.831	0.546	1	128	4095			2	0.1	509.763	0.5556
	2328.05	581.657	955.262	128	4095	72.606	40.825	54.543	0.000775	1.35413e+06	2.757	2.301	28067857	1.778	0.562	1	128	4095			3	0.15	581.657	0.633959
	3120.81	635.909	999.508	128	4095	83.715	47.465	55.588	0.001	1.98455e+06	2.544	3.085	41135026	1.764	0.567	1	128	4095			4	0.2	635.909	0.693089
	4213.9	682.407	1008.24	128	4095	98.019	54.737	58.999	0.001	2.87559e+06	2.386	4.165	59604169	1.791	0.558	1	128	4095			5	0.25	682.407	0.743769
	5609.23	715.213	982.815	128	4095	115.859	61.643	63.391	0.002	4.01179e+06	2.295	5.544	83154910	1.879	0.532	1	128	4095			6	0.3	715.213	0.779524
	6974.9	740.689	951.953	128	4095	132.121	67.216	65.354	0.002	5.16623e+06	2.217	6.894	107083590	1.966	0.509	1	128	4095			7	0.35	740.689	0.807291
	8108.36	753.227	917.794	128	4095	145.34	71.033	66.078	0.003	6.10743e+06	2.18	8.014	126592521	2.046	0.489	1	128	4095			8	0.4	753.226	0.820956
	9126.52	765.638	889.138	128	4095	156.612	74.198	66.271	0.003	6.98761e+06	2.14	9.02	144836450	2.111	0.474	1	128	4095			9	0.45	765.638	0.834484
	9961.4	794.095	871.873	128	4095	165.025	76.856	66.061	0.003	7.91029e+06	1.941	9.846	163961457	2.147	0.466	1	128	4095			10	0.5	794.095	0.865499
	10495.1	831.941	893.4	128	4095	170.075	78.57	65.871	0.003	8.73133e+06	1.746	10.373	180979697	2.165	0.462	1	128	4095			11	0.55	831.941	0.906749
	10702.6	869.986	943.421	128	4095	171.979	79.236	65.703	0.004	9.31114e+06	1.706	10.578	192997614	2.17	0.461	1	128	4095			12	0.6	869.986	0.948214
	10723.2	901.508	985.575	128	4095	172.636	79.087	65.568	0.004	9.66708e+06	1.68	10.599	200375583	2.183	0.458	1	128	4095			13	0.65	901.508	0.982572
	10601.1	917.499	998.563	128	4095	172.45	78.271	65.656	0.004	9.72652e+06	1.65	10.478	201607540	2.203	0.454	1	128	4095			14	0.7	917.499	1
	10385.1	912.112	983.982	128	4095	172.879	76.485	65.625	0.003	9.47236e+06	1.604	10.264	196339478	2.26	0.442	1	128	4095			15	0.75	912.112	0.994129
	9924.97	885.054	953.132	128	4095	172.455	73.276	65.766	0.003	8.78414e+06	1.62	9.81	182074203	2.353	0.425	1	128	4095			16	0.8	885.054	0.964638
	9059.8	818.398	896.258	128	4095	168.32	68.532	65.885	0.003	7.41452e+06	1.744	8.954	153685349	2.456	0.407	1	128	4095			17	0.85	818.398	0.891988
	7558.71	694.45	755.153	128	4095	158.487	60.724	65.99	0.003	5.24914e+06	1.945	7.471	108802191	2.61	0.383	1	128	4095			18	0.9	694.45	0.756894
	5879.16	522.118	489.735	128	3625	144.529	51.793	65.803	0.002	3.06962e+06	1.923	5.811	63625818	2.791	0.358	1	128	3625			19	0.95	522.118	0.569067
	4613.41	390.292	292.812	128	2204	131.436	44.691	65.816	0.002	1.80058e+06	1.694	4.56	37321655	2.941	0.34	1	128	2204			20	1	390.292	0.425387
	3058.24	123.224	127.979	58	1467	85.302	45.648	94.638	0.001	376848	4.808	3.023	7811156	1.869	0.535	1	58	1467			1	0.0526316	123.224	0.187569
	5169.53	167.748	276.611	58	3376	106.765	61.65	98.385	0.002	867176	6.064	5.109	17974482	1.732	0.577	1	58	3376			2	0.105263	167.748	0.255342
	7232.57	217.803	413.239	58	4095	122.234	75.338	105.068	0.002	1.57527e+06	5.767	7.148	32651662	1.622	0.616	1	58	4095			3	0.157895	217.803	0.331534
	8962.44	268.068	504.674	58	4095	134.197	85.034	111.417	0.003	2.40254e+06	4.908	8.858	49798998	1.578	0.634	1	58	4095			4	0.210526	268.068	0.408047
	10450.7	322.452	587.341	58	4095	144.679	91.97	113.287	0.003	3.36984e+06	4.268	10.329	69848817	1.573	0.636	1	58	4095			5	0.263158	322.452	0.490829
	11886.9	379.103	651.03	58	4095	154.234	98.13	113.699	0.004	4.50636e+06	3.761	11.749	93406078	1.572	0.636	1	58	4095			6	0.315789	379.103	0.577062
	13201.3	435.585	690.58	58	4095	162.305	103.561	113.211	0.004	5.7503e+06	3.377	13.048	119189945	1.567	0.638	1	58	4095			7	0.368421	435.585	0.663038
	14286.4	488.035	702.942	58	4095	168.861	107.721	112.073	0.005	6.97224e+06	3.102	14.12	144517968	1.568	0.638	1	58	4095			8	0.421053	488.035	0.742877
	15250.7	535.494	708.955	58	4095	174.718	111.138	110.593	0.005	8.16667e+06	2.74	15.073	169275537	1.572	0.636	1	58	4095			9	0.473684	535.494	0.815117
	16112.5	584.441	729.163	58	4095	180.576	113.609	108.876	0.005	9.41682e+06	2.37	15.925	195188094	1.589	0.629	1	58	4095			10	0.526316	584.441	0.889623
	16753.1	620.452	754.053	58	4095	184.623	115.536	107.742	0.006	1.03945e+07	2.169	16.558	215452736	1.598	0.626	1	58	4095			11	0.578947	620.452	0.944439
	17218.7	643.341	796.608	58	4095	188.038	116.591	106.856	0.006	1.10775e+07	2.077	17.018	229609771	1.613	0.62	1	58	4095			12	0.631579	643.341	0.97928
	17427.3	653.381	852.567	58	4095	190.222	116.649	105.914	0.006	1.13867e+07	2.103	17.225	236018929	1.631	0.613	1	58	4095			13	0.684211	653.381	0.994563
	17288.7	656.953	905.774	58	4095	190.796	115.373	104.828	0.006	1.13579e+07	2.11	17.088	235421191	1.654	0.605	1	58	4095			14	0.736842	656.953	1
	16552.7	638.717	910.951	58	4095	187.013	112.695	103.246	0.006	1.05725e+07	2.16	16.36	219142055	1.659	0.603	1	58	4095			15	0.789474	638.717	0.972242
	14998.9	566.576	828.124	58	4095	178.375	107.062	100.527	0.005	8.498e+06	2.412	14.824	176143279	1.666	0.6	1	58	4095			16	0.842105	566.576	0.862429
	12832.4	434.305	645.257	58	4095	165.619	98.653	98.756	0.004	5.57318e+06	3.103	12.683	115518624	1.679	0.596	1	58	4095			17	0.894737	434.305	0.66109
	10313.8	291.084	393.886	58	4044	149.499	87.84	97.002	0.003	3.00219e+06	3.866	10.194	62228170	1.702	0.588	1	58	4044			18	0.947368	291.084	0.443081
	8186.71	206.059	213.014	58	2282	135.07	77.172	94.928	0.003	1.68695e+06	3.189	8.091	34966373	1.75	0.571	1	58	2282			19	1	206.059	0.313659
	3508.94	160.232	179.572	50	1830	77.002	58.021	123.496	0.001	562245	3.25	3.468	11653999	1.327	0.753	1	50	1830			1	0.0434783	160.232	0.262585
	4548.04	236.031	341.107	50	3814	87.789	65.962	122.79	0.002	1.07348e+06	3.691	4.495	22250620	1.331	0.751	1	50	3814			2	0.0869565	236.031	0.386802
	7163.68	367.061	602.045	50	4095	109.645	83.187	125.293	0.002	2.62951e+06	3.25	7.08	54503386	1.318	0.759	1	50	4095			3	0.130435	367.061	0.60153
	8478.01	415.705	688.713	50	4095	121.47	88.866	130.847	0.003	3.52435e+06	2.884	8.379	73051366	1.367	0.732	1	50	4095			4	0.173913	415.705	0.681247
	9571.05	442.325	734.594	50	4095	133.152	91.521	136.484	0.003	4.23352e+06	2.772	9.46	87750741	1.455	0.687	1	50	4095			5	0.217391	442.325	0.724872
	10835.5	452.456	736.78	50	4095	147.643	93.443	140.132	0.004	4.9026e+06	2.745	10.71	101619253	1.58	0.633	1	50	4095			6	0.26087	452.456	0.741473
	11621.9	475.479	742.257	50	4095	156.068	94.815	141.325	0.004	5.52598e+06	2.694	11.487	114540398	1.646	0.608	1	50	4095			7	0.304348	475.479	0.779203
	12134.8	516.641	778.925	50	4095	159.897	96.628	141.137	0.004	6.26932e+06	2.599	11.994	129948039	1.655	0.604	1	50	4095			8	0.347826	516.641	0.846658
	12494.3	553.846	818.46	50	4095	161.937	98.237	140.803	0.004	6.91992e+06	2.502	12.349	143433381	1.648	0.607	1	50	4095			9	0.391304	553.846	0.90763
	12797.8	584.563	845.902	50	4095	163.187	99.852	140.085	0.004	7.4811e+06	2.416	12.649	155065350	1.634	0.612	1	50	4095			10	0.434783	584.563	0.957968
	13049.8	604.563	859.961	50	4095	164.492	101.011	140.005	0.004	7.88942e+06	2.313	12.898	163528873	1.628	0.614	1	50	4095			11	0.478261	604.563	0.990743
	13407.8	610.211	869.093	50	4095	165.891	102.907	139.94	0.004	8.1816e+06	2.251	13.252	169585090	1.612	0.62	1	50	4095			12	0.521739	610.211	1
	13731.3	598.891	854.946	50	4095	166.82	104.803	140.439	0.005	8.22358e+06	2.289	13.572	170455117	1.592	0.628	1	50	4095			13	0.565217	598.891	0.981448
	14059.9	571.081	804.2	50	4095	168.423	106.29	141.143	0.005	8.02937e+06	2.351	13.896	166429672	1.585	0.631	1	50	4095			14	0.608696	571.081	0.935874
	14210.7	538.783	740.37	50	4095	168.623	107.302	141.518	0.005	7.65648e+06	2.401	14.045	158700566	1.571	0.636	1	50	4095			15	0.652174	538.783	0.882944
	14321.7	497.965	672.42	50	4095	168.71	108.085	141.535	0.005	7.13171e+06	2.459	14.155	147823315	1.561	0.641	1	50	4095			16	0.695652	497.965	0.816053
	14289.8	459.881	608.981	50	4095	168.018	108.288	140.187	0.005	6.5716e+06	2.443	14.124	136213495	1.552	0.645	1	50	4095			17	0.73913	459.881	0.753642
	14103.9	416.404	559.462	50	4095	166.413	107.91	138.857	0.005	5.87294e+06	2.606	13.94	121732094	1.542	0.648	1	50	4095			18	0.782609	416.404	0.682394
	13515.9	352.015	497.12	50	4095	161.694	106.429	136.749	0.004	4.75779e+06	3.351	13.359	98617650	1.519	0.658	1	50	4095			19	0.826087	352.015	0.576873
	12189.5	260.309	350.186	50	4085	152.209	101.966	134.07	0.004	3.17304e+06	3.593	12.048	65769505	1.493	0.67	1	50	4085			20	0.869565	260.309	0.426589
	10567.6	196.179	239.366	50	2507	141.028	95.407	130.539	0.004	2.07314e+06	3.461	10.445	42971268	1.478	0.677	1	50	2507			21	0.913043	196.179	0.321494
	8771.3	157.055	168.27	50	1821	131.202	85.121	129.116	0.003	1.37757e+06	3.292	8.669	28553819	1.541	0.649	1	50	1821			22	0.956522	157.055	0.257378
	6671.29	120.063	98.099	50	1065	116.984	72.61	127.66	0.002	800974	2.878	6.594	16602269	1.611	0.621	1	50	1065			23	1	120.063	0.196756

## Sheet: flat
	3177.43	625.027	840.16	81	4095	93.509	43.265	21.192	0.000595	1.98598e+06	2.251	0.633	16594463	2.161	0.463	1	81	4095				1	0.0555556	445.72	0.872187
	3754.52	578.967	756.452	81	4095	91.781	52.085	31.466	0.000703	2.17374e+06	2.092	0.748	18163363	1.762	0.567	1	81	4095				2	0.111111	423.661	0.829023
	4653.53	507.293	645.668	81	4095	104.111	56.911	43.514	0.0008714	2.3607e+06	2.109	0.927	19725569	1.829	0.547	1	81	4095				3	0.166667	439.883	0.860766
	6022.76	445.72	554.682	81	4075	124.062	61.811	48.22	0.001	2.68446e+06	2.436	1.2	22430859	2.007	0.498	1	81	4075				4	0.222222	480.097	0.939456
	7775.44	423.661	517.146	81	4095	144.603	68.463	49.939	0.001	3.29415e+06	3.131	1.549	27525280	2.112	0.473	1	81	4095				5	0.277778	504.151	0.986526
	10079.6	439.883	545.911	81	4095	165.893	77.362	51.278	0.002	4.43384e+06	3.244	2.008	37048293	2.144	0.466	1	81	4095				6	0.333333	511.037	1
	13066.7	480.097	630.871	81	4095	187.46	88.75	53.248	0.002	6.27329e+06	3.067	2.603	52418407	2.112	0.473	1	81	4095				7	0.388889	493.546	0.965774
	16238.5	504.151	656.877	81	4095	206.514	100.117	54.468	0.003	8.18668e+06	2.987	3.235	68406268	2.063	0.485	1	81	4095				8	0.444444	470.913	0.921485
	20324.3	511.037	645.35	81	4095	228.109	113.444	55.311	0.004	1.03865e+07	2.791	4.049	86787366	2.011	0.497	1	81	4095				9	0.5	458.247	0.896701
	25378.8	493.546	616.508	81	4095	249.373	129.578	55.385	0.005	1.25256e+07	2.705	5.056	104661452	1.925	0.52	1	81	4095				10	0.555556	458.728	0.897641
	31980.9	470.913	571.779	81	4095	270.332	150.627	54.685	0.006	1.50602e+07	2.698	6.371	125840176	1.795	0.557	1	81	4095				11	0.611111	462.161	0.904359
	40037	458.247	531.288	81	4095	289.068	176.348	54.397	0.007	1.83468e+07	2.632	7.976	153302544	1.639	0.61	1	81	4095				12	0.666667	470.612	0.920897
	48275.2	458.728	508.388	81	4095	302.188	203.403	56.807	0.009	2.21452e+07	2.632	9.617	185040661	1.486	0.673	1	81	4095				13	0.722222	490.43	0.959677
	56631.7	462.161	492.883	81	4095	313.423	230.058	61.402	0.011	2.61729e+07	2.59	11.282	218695937	1.362	0.734	1	81	4095				14	0.777778	504.32	0.986857
	63365.8	470.612	493.699	81	4095	321.493	250.953	67.064	0.012	2.98207e+07	2.472	12.624	249175960	1.281	0.781	1	81	4095				15	0.833333	483.767	0.946637
	67636.5	490.43	508.234	81	4095	325.047	264.938	74.073	0.013	3.3171e+07	2.406	13.474	277170054	1.227	0.815	1	81	4095				16	0.888889	417.626	0.817213
	68800.9	504.32	514.849	81	4095	321.303	272.64	81.603	0.013	3.46977e+07	2.351	13.706	289927186	1.178	0.849	1	81	4095				17	0.944444	323.081	0.632207
	67433.5	483.767	494.239	81	4095	312.754	274.526	93.012	0.013	3.26221e+07	2.476	13.434	272583667	1.139	0.878	1	81	4095				18	1	221.297	0.433035
	62668.3	417.626	427.652	81	4095	299.823	266.13	105.372	0.012	2.61719e+07	2.955	12.485	218687313	1.127	0.888	1	81	4095
	54219.3	323.081	316.043	81	4083	278.33	248.03	118.26	0.01	1.75172e+07	3.641	10.801	146370658	1.122	0.891	1	81	4083
	40289.1	221.297	174.823	81	2353	242.501	211.536	130.03	0.008	8.91587e+06	3.579	8.026	74499212	1.146	0.872	1	81	2353
	424.458	504.023	750.921	96	4095	31.776	17.007	64.842	0.0001413	213936	2.83	0.42	4434390	1.868	0.535	1	96	4095				1	0.0454545	504.022	0.592129
	501.071	640.843	1004.06	96	4095	33.356	19.126	65.423	0.0001668	321108	2.38	0.495	6655799	1.744	0.573	1	96	4095				2	0.0909091	640.843	0.752866
	656.467	687.166	1114.59	96	4095	35.167	23.768	72.843	0.0002185	451102	2.24	0.649	9350263	1.48	0.676	1	96	4095				3	0.136364	687.166	0.807287
	939.857	643.348	1117.26	96	4095	39.992	29.922	90.99	0.0003129	604656	2.383	0.929	12533071	1.337	0.748	1	96	4095				4	0.181818	643.349	0.75581
	1331.61	580.145	1058.67	96	4095	47.515	35.682	103.535	0.0004433	772525	2.676	1.316	16012590	1.332	0.751	1	96	4095				5	0.227273	580.145	0.681559
	1883.14	527.869	975.256	96	4095	56.708	42.281	111.606	0.0006269	994052	3.02	1.861	20604330	1.341	0.746	1	96	4095				6	0.272727	527.87	0.620144
	2475.25	506.371	906.008	96	4095	64.361	48.967	114.621	0.000824	1.25339e+06	3.295	2.446	25979871	1.314	0.761	1	96	4095				7	0.318182	506.371	0.594888
	3159.89	517.096	844.306	96	4095	70.721	56.89	116.245	0.001	1.63397e+06	3.359	3.123	33868248	1.243	0.804	1	96	4095				8	0.363636	517.096	0.607488
	4003.98	555.25	833.26	96	4095	76.273	66.839	116.113	0.001	2.22321e+06	3.055	3.957	46081888	1.141	0.876	1	96	4095				9	0.409091	555.25	0.652311
	4946.35	642.45	876.706	96	4095	82.331	76.495	120.507	0.002	3.17778e+06	2.565	4.889	65867833	1.076	0.929	1	96	4095				10	0.454545	642.45	0.754754
	5845.68	764.781	947.213	96	4095	88.378	84.217	129.46	0.002	4.47066e+06	2.069	5.778	92666198	1.049	0.953	1	96	4095				11	0.5	764.781	0.898469
	6811.73	851.204	1029.4	96	4095	95.547	90.771	126.56	0.002	5.79818e+06	1.782	6.733	120182366	1.053	0.95	1	96	4095				12	0.545455	851.204	1
	7752.32	835.506	1037.08	96	4095	103.072	95.763	115.762	0.003	6.4771e+06	1.782	7.662	134254897	1.076	0.929	1	96	4095				13	0.590909	835.506	0.981557
	8908.6	770.396	990.826	96	4095	112.36	100.951	107.512	0.003	6.86315e+06	1.93	8.805	142256766	1.113	0.898	1	96	4095				14	0.636364	770.396	0.905066
	9749.94	710.367	928.22	96	4095	119.005	104.315	102.745	0.003	6.92604e+06	2.142	9.637	143560207	1.141	0.877	1	96	4095				15	0.681818	710.367	0.834544
	10249.9	670.856	861.578	96	4095	123.86	105.365	100.922	0.003	6.87618e+06	2.321	10.131	142526701	1.176	0.851	1	96	4095				16	0.727273	670.856	0.788126
	10306.4	655.51	797.601	96	4095	126.178	104	99.078	0.003	6.75597e+06	2.306	10.187	140035224	1.213	0.824	1	96	4095				17	0.772727	655.51	0.770097
	9797.17	665.684	764.379	96	4095	125.867	99.106	100.604	0.003	6.52182e+06	2.115	9.683	135181855	1.27	0.787	1	96	4095				18	0.818182	665.684	0.78205
	8891.18	642.243	734.729	96	4095	123.652	91.552	101.995	0.003	5.7103e+06	2.12	8.788	118360824	1.351	0.74	1	96	4095				19	0.863636	642.243	0.754511
	7581.77	557.613	639.153	96	4095	117.872	81.897	101.945	0.003	4.22769e+06	2.114	7.494	87630014	1.439	0.695	1	96	4095				20	0.909091	557.613	0.655087
	6166.99	445.156	466.184	96	3287	109.102	71.97	101.635	0.002	2.74527e+06	1.903	6.095	56902973	1.516	0.66	1	96	3287				21	0.954545	445.156	0.522972
	4605.89	321.799	275.555	96	2443	97.448	60.18	100.464	0.002	1.48217e+06	1.762	4.552	30721832	1.619	0.618	1	96	2443				22	1	321.799	0.378052
	4022.85	66.259	33.26	40	840	119.321	42.927	84.558	0.001	266551	4.283	3.976	5524958	2.78	0.36	1	40	840				1	0.0555556	66.2592	0.104578
	5135.66	71.322	51.777	40	1614	136.768	47.81	84.226	0.002	366287	9.332	5.076	7592245	2.861	0.35	1	40	1614				2	0.111111	71.3222	0.112569
	6525.4	79.628	93.502	40	2836	154.558	53.756	84.221	0.002	519606	13.812	6.45	10770184	2.875	0.348	1	40	2836				3	0.166667	79.6281	0.125679
	8078.45	92.568	144.047	40	3501	170.637	60.279	84.675	0.003	747803	12.589	7.984	15500176	2.831	0.353	1	40	3501				4	0.222222	92.5677	0.146102
	9821.44	113.496	209.111	40	3840	185.209	67.518	85.055	0.003	1.1147e+06	9.081	9.707	23105031	2.743	0.365	1	40	3840				5	0.277778	113.496	0.179134
	11591.6	149.566	307.755	40	4095	198.366	74.402	85.641	0.004	1.73372e+06	6.881	11.457	35935789	2.666	0.375	1	40	4095				6	0.333333	149.566	0.236063
	13414.6	197.485	398.912	40	4095	211.038	80.933	86.176	0.004	2.64918e+06	5.38	13.259	54911252	2.608	0.384	1	40	4095				7	0.388889	197.485	0.311695
	15279.3	261.611	500.524	40	4095	222.81	87.313	86.706	0.005	3.99723e+06	4.122	15.102	82852932	2.552	0.392	1	40	4095				8	0.444444	261.611	0.412906
	17378.7	357.514	653.574	40	4095	235.19	94.082	87.116	0.006	6.21314e+06	3.112	17.177	128783466	2.5	0.4	1	40	4095				9	0.5	357.514	0.564273
	19312.2	467.858	798.67	40	4095	244.92	100.396	87.442	0.006	9.03538e+06	2.59	19.088	187281801	2.44	0.41	1	40	4095				10	0.555556	467.858	0.738431
	21076.5	573.771	888.207	40	4095	253.031	106.056	88.022	0.007	1.20931e+07	2.16	20.831	250660461	2.386	0.419	1	40	4095				11	0.611111	573.771	0.905595
	22480.8	633.584	909.72	40	4095	259.245	110.411	88.601	0.007	1.42435e+07	1.966	22.219	295233187	2.348	0.426	1	40	4095				12	0.666667	633.584	1
	23462.5	630.893	861.443	40	4095	263.224	113.49	89.101	0.008	1.48023e+07	2.005	23.19	306816272	2.319	0.431	1	40	4095				13	0.722222	630.892	0.995751
	23768.9	575.455	766.229	40	4095	263.068	115.04	89.738	0.008	1.36779e+07	2.164	23.492	283510569	2.287	0.437	1	40	4095				14	0.777778	575.455	0.908253
	23483.7	480.238	635.454	40	4095	258.922	115.48	90.397	0.008	1.12778e+07	2.405	23.211	233761662	2.242	0.446	1	40	4095				15	0.833333	480.238	0.75797
	22498.8	375.993	490.616	40	4095	251.211	114.033	90.459	0.007	8.4594e+06	2.791	22.237	175343189	2.203	0.454	1	40	4095				16	0.888889	375.993	0.593438
	20428.7	264.984	316.2	40	4095	239.119	108.777	89.47	0.007	5.41329e+06	3.223	20.191	112204671	2.198	0.455	1	40	4095				17	0.944444	264.984	0.41823
	17604.2	184.619	191.861	40	2930	225.2	99.531	87.76	0.006	3.25007e+06	3.632	17.4	67366280	2.263	0.442	1	40	2930				18	1	184.619	0.291388
	616.617	711.638	922.563	145	4095	34.017	23.08	43.716	0.0004619	438808	2.298	1.219	9095449	1.474	0.678	1	145	4095				1	0.0454545	711.638	0.604402
	993.264	877.914	1149.98	145	4095	41.754	30.288	37.451	0.000744	872001	1.819	1.963	18074499	1.379	0.725	1	145	4095				2	0.0909091	877.915	0.745622
	1677.52	819.171	1155.77	145	4095	53.045	40.266	35.541	0.001	1.37418e+06	1.979	3.316	28483394	1.317	0.759	1	145	4095				3	0.136364	819.171	0.69573
	2659.98	734.504	1042.28	145	4095	66.537	50.901	34.134	0.002	1.95377e+06	2.332	5.258	40496901	1.307	0.765	1	145	4095				4	0.181818	734.505	0.623822
	3799.91	701.238	925.161	145	4095	78.824	61.38	36.09	0.003	2.66464e+06	2.585	7.511	55231574	1.284	0.779	1	145	4095				5	0.227273	701.238	0.595568
	5105.12	728.732	866.459	145	4095	90.006	72.218	40.515	0.004	3.72027e+06	2.456	10.091	77112284	1.246	0.802	1	145	4095				6	0.272727	728.733	0.61892
	6615.28	773.624	868.292	145	4095	101.479	83.001	45.389	0.005	5.11774e+06	2.143	13.077	106078530	1.223	0.818	1	145	4095				7	0.318182	773.624	0.657047
	8060.21	814.774	876.475	145	4095	111.112	92.363	49.68	0.006	6.56726e+06	1.947	15.933	136123536	1.203	0.831	1	145	4095				8	0.363636	814.774	0.691996
	9731.66	886.969	894.388	145	4095	122.034	101.535	59.121	0.007	8.63167e+06	1.697	19.237	178913990	1.202	0.832	1	145	4095				9	0.409091	886.969	0.753312
	11663.7	992.814	963.221	145	4095	135.715	109.426	68.136	0.009	1.15799e+07	1.452	23.056	240023620	1.24	0.806	1	145	4095				10	0.454545	992.814	0.843207
	13224.7	1082.18	1041.1	145	4095	145.678	115.585	76.229	0.01	1.43115e+07	1.345	26.142	296643903	1.26	0.793	1	145	4095				11	0.5	1082.18	0.91911
	14470	1149.42	1092.89	145	4095	153.121	120.321	84.833	0.011	1.66321e+07	1.241	28.603	344743626	1.273	0.786	1	145	4095				12	0.545455	1149.42	0.976216
	15324.2	1177.43	1113.38	145	4095	157.122	124.18	93.537	0.011	1.80432e+07	1.187	30.292	373991574	1.265	0.79	1	145	4095				13	0.590909	1177.43	1
	16154.7	1157.4	1102.96	145	4095	159.231	129.175	102.502	0.012	1.86975e+07	1.178	31.934	387553540	1.233	0.811	1	145	4095				14	0.636364	1157.4	0.982993
	16996	1112.9	1056.4	145	4095	162.742	132.971	115.157	0.013	1.89147e+07	1.188	33.597	392057559	1.224	0.817	1	145	4095				15	0.681818	1112.9	0.945194
	17367	1066.64	982.211	145	4095	168.603	131.15	122.336	0.013	1.85243e+07	1.207	34.33	383964071	1.286	0.778	1	145	4095				16	0.727273	1066.64	0.905907
	17342.4	1015.91	928.12	145	4095	172.497	128.008	124.4	0.013	1.76184e+07	1.287	34.281	365186678	1.348	0.742	1	145	4095				17	0.772727	1015.91	0.862824
	17032.1	961.728	884.744	145	4095	174.614	124.193	125.874	0.013	1.63802e+07	1.395	33.668	339522704	1.406	0.711	1	145	4095				18	0.818182	961.728	0.816806
	16292.1	904.058	840.801	145	4095	172.345	120.362	125.935	0.012	1.4729e+07	1.504	32.205	305296794	1.432	0.698	1	145	4095				19	0.863636	904.058	0.767826
	15085	822.486	772.77	145	4095	166.829	115.128	125.997	0.011	1.24072e+07	1.653	29.819	257171509	1.449	0.69	1	145	4095				20	0.909091	822.486	0.698546
	13346.2	693.468	638.087	145	4095	158.511	107.204	126.912	0.01	9.25517e+06	1.868	26.382	191837609	1.479	0.676	1	145	4095				21	0.954545	693.468	0.58897
	11153.1	519.897	413.334	145	3583	149.003	95.304	130.013	0.008	5.79849e+06	1.864	22.047	120188845	1.563	0.64	1	145	3583				22	1	519.897	0.441554
	1284.04	1036.86	1391.66	129	4095	43.861	37.274	138.74	0.0009618	1.33136e+06	1.454	2.538	27596015	1.177	0.85	1	129	4095				1	0.0344828	1036.86	0.818375
	1649.35	1010.78	1320.7	129	4095	50.172	41.856	143.514	0.001	1.66713e+06	1.585	3.26	34555538	1.199	0.834	1	129	4095				2	0.0689655	1010.78	0.79779
	2082.92	1023.15	1232.56	129	4095	57.854	45.841	142.668	0.002	2.13115e+06	1.556	4.117	44173653	1.262	0.792	1	129	4095				3	0.103448	1023.15	0.807557
	2519.15	1120.9	1264.41	129	4095	64.015	50.105	144.938	0.002	2.82372e+06	1.336	4.98	58529068	1.278	0.783	1	129	4095				4	0.137931	1120.9	0.884709
	2914.9	1167.96	1286.69	129	4095	68.919	53.852	148.391	0.002	3.40448e+06	1.256	5.762	70566804	1.28	0.781	1	129	4095				5	0.172414	1167.96	0.921848
	2914.9	1167.96	1286.69	129	4095	68.919	53.852	148.391	0.002	3.40448e+06	1.256	5.762	70566804	1.28	0.781	1	129	4095				6	0.206897	1167.96	0.921848
	3323.73	1185.81	1281.19	129	4095	74.053	57.147	151.673	0.002	3.9413e+06	1.216	6.57	81693666	1.296	0.772	1	129	4095				7	0.241379	1185.8	0.935935
	3743.17	1206.94	1288.68	129	4095	79.397	60.027	152.785	0.003	4.5178e+06	1.173	7.399	93643249	1.323	0.756	1	129	4095				8	0.275862	1206.95	0.95262
	4081.22	1237.35	1300.1	129	4095	83.773	62.029	153.37	0.003	5.04992e+06	1.131	8.068	104672707	1.351	0.74	1	129	4095				9	0.310345	1237.35	0.976621
	4360.37	1265.64	1281.3	129	4095	87.516	63.438	153.836	0.003	5.51867e+06	1.095	8.619	114388851	1.38	0.725	1	129	4095				10	0.344828	1265.64	0.99895
	4615.53	1266.97	1261.25	129	4095	90.746	64.759	153.952	0.003	5.84776e+06	1.073	9.124	121210150	1.401	0.714	1	129	4095				11	0.37931	1266.97	1
	4908.28	1227.67	1245.07	129	4095	94.121	66.398	153.7	0.004	6.02575e+06	1.106	9.702	124899360	1.418	0.705	1	129	4095				12	0.413793	1227.67	0.968977
	5234.27	1167.83	1222.05	129	4095	97.446	68.391	153.309	0.004	6.11272e+06	1.174	10.347	126702048	1.425	0.702	1	129	4095				13	0.448276	1167.83	0.921744
	5552.21	1109.75	1181.58	129	4095	100.494	70.345	153.315	0.004	6.16158e+06	1.263	10.975	127714786	1.429	0.7	1	129	4095				14	0.482759	1109.75	0.875908
	5863.97	1058.39	1116.13	129	4095	103.129	72.397	152.502	0.004	6.20638e+06	1.325	11.592	128643489	1.424	0.702	1	129	4095				15	0.517241	1058.39	0.835371
	6182.19	1005.13	1033.23	129	4095	105.693	74.475	151.472	0.005	6.2139e+06	1.349	12.221	128799298	1.419	0.705	1	129	4095				16	0.551724	1005.13	0.793331
	6548.12	942.793	953.703	129	4095	108.516	76.83	150.186	0.005	6.17353e+06	1.373	12.944	127962494	1.412	0.708	1	129	4095				17	0.586207	942.793	0.74413
	6983.44	892.929	887.383	129	4095	111.856	79.491	148.039	0.005	6.23571e+06	1.424	13.804	129251408	1.407	0.711	1	129	4095				18	0.62069	892.929	0.704773
	7440.36	877.606	857.513	129	4095	114.888	82.457	146.243	0.006	6.52971e+06	1.493	14.708	135345245	1.393	0.718	1	129	4095				19	0.655172	877.606	0.692679
	7730.36	901.503	880.275	129	4095	116.791	84.275	144.826	0.006	6.96894e+06	1.545	15.281	144449570	1.386	0.722	1	129	4095				20	0.689655	901.503	0.71154
	8004.69	935.994	936.472	129	4095	118.494	86.012	144.335	0.006	7.49233e+06	1.62	15.823	155298197	1.378	0.726	1	129	4095				21	0.724138	935.994	0.738763
	8315.38	962.333	984.609	129	4095	120.196	88.085	145.012	0.006	8.00216e+06	1.645	16.437	165865716	1.365	0.733	1	129	4095				22	0.758621	962.333	0.759552
	8505.51	984.946	1018.96	129	4095	121.492	89.138	145.85	0.006	8.37747e+06	1.645	16.813	173644997	1.363	0.734	1	129	4095				23	0.793103	984.946	0.7774
	8683.83	996.36	1031.78	129	4095	123.07	89.84	146.244	0.007	8.65221e+06	1.635	17.166	179339755	1.37	0.73	1	129	4095				24	0.827586	996.36	0.786409
	8792.04	999.077	1014.29	129	4095	125.701	89.055	147.028	0.007	8.78392e+06	1.589	17.38	182069771	1.411	0.708	1	129	4095				25	0.862069	999.077	0.788553
	8760.15	987.716	961.332	129	4095	126.627	88.084	146.986	0.007	8.65254e+06	1.51	17.317	179346569	1.438	0.696	1	129	4095				26	0.896552	987.716	0.779587
	8623.95	935.592	871.478	129	4095	126.709	86.658	147.727	0.006	8.0685e+06	1.463	17.047	167240821	1.462	0.684	1	129	4095				27	0.931034	935.592	0.738446
	8430.88	838.041	748.201	129	4095	125.913	85.254	148.799	0.006	7.06542e+06	1.492	16.666	146449293	1.477	0.677	1	129	4095				28	0.965517	838.041	0.661451
	8051.68	708.283	598.086	129	4095	123.646	82.912	149.661	0.006	5.70287e+06	1.689	15.916	118206820	1.491	0.671	1	129	4095				29	1	708.283	0.559035
	2229.3	180.906	145.392	84	1928	64.574	43.956	96.864	0.002	403292	3.501	4.407	8359285	1.469	0.681	1	84	1928				1	0.0526316	180.906	0.209477
	3173.45	249.893	252.077	84	2264	76.208	53.02	93.979	0.002	793022	2.784	6.273	16437453	1.437	0.696	1	84	2264				2	0.105263	249.893	0.28936
	4206.32	339.714	375.286	84	3228	88.53	60.495	89.167	0.003	1.42895e+06	2.419	8.315	29618675	1.463	0.683	1	84	3228				3	0.157895	339.714	0.393368
	5392.66	477.964	605.876	84	4055	102.379	67.066	85.288	0.004	2.5775e+06	2.449	10.66	53425347	1.527	0.655	1	84	4055				4	0.210526	477.964	0.553452
	6474.21	619.047	799.584	84	4095	113.673	72.517	83.779	0.005	4.00785e+06	2.187	12.798	83073072	1.568	0.638	1	84	4095				5	0.263158	619.047	0.716819
	7714.01	745.342	907.875	84	4095	125.396	78.326	84.195	0.006	5.74958e+06	1.808	15.249	119174993	1.601	0.625	1	84	4095				6	0.315789	745.342	0.86306
	8861.56	834.44	957.988	84	4095	135.389	83.337	84.854	0.007	7.39444e+06	1.492	17.517	153269097	1.625	0.616	1	84	4095				7	0.368421	834.44	0.96623
	9958.26	863.604	971.616	84	4095	143.241	88.517	85.434	0.007	8.59999e+06	1.424	19.685	178257356	1.618	0.618	1	84	4095				8	0.421053	863.604	1
	11238.9	841.245	932.261	84	4095	150.593	95.023	86.738	0.008	9.45465e+06	1.47	22.216	195972288	1.585	0.631	1	84	4095				9	0.473684	841.245	0.97411
	12483.6	806.212	876.91	84	4095	156.895	101.308	87.956	0.009	1.00645e+07	1.601	24.677	208612197	1.549	0.646	1	84	4095				10	0.526316	806.212	0.933544
	13606.6	794.559	849.804	84	4095	162.157	106.838	88.504	0.01	1.08113e+07	1.644	26.897	224091852	1.518	0.659	1	84	4095				11	0.578947	794.559	0.92005
	14867.8	783.298	838.685	84	4095	167.395	113.088	88.265	0.011	1.1646e+07	1.666	29.39	241393008	1.48	0.676	1	84	4095				12	0.631579	783.298	0.907011
	15973.4	769.1	835.424	84	4095	171.094	118.87	88.043	0.012	1.22852e+07	1.738	31.575	254642039	1.439	0.695	1	84	4095				13	0.684211	769.1	0.89057
	16729.6	754.073	828.442	84	4095	172.138	123.743	88.031	0.013	1.26154e+07	1.834	33.07	261486259	1.391	0.719	1	84	4095				14	0.736842	754.073	0.87317
	17103.9	724.705	813.794	84	4095	171.152	127.24	86.983	0.013	1.23952e+07	2.014	33.81	256923849	1.345	0.743	1	84	4095				15	0.789474	724.705	0.839164
	16989.7	698.075	793.843	84	4095	168.834	128.126	86.179	0.013	1.18601e+07	2.137	33.584	245831277	1.318	0.759	1	84	4095				16	0.842105	698.075	0.808328
	16496.3	640.285	725.219	84	4095	164.826	127.43	84.587	0.012	1.05623e+07	2.292	32.609	218932173	1.293	0.773	1	84	4095				17	0.894737	640.285	0.741411
	15425.5	518.132	564.49	84	4095	158.705	123.754	83.315	0.012	7.99246e+06	2.666	30.492	165664568	1.282	0.78	1	84	4095				18	0.947368	518.132	0.599965
	13835.9	366.326	351.862	84	3186	150.552	117.013	83.909	0.01	5.06847e+06	2.818	27.35	105057300	1.287	0.777	1	84	3186				19	1	366.326	0.424183

## Sheet: 350D
		0.0625	0.143395		0.125	0.17488		0.230769	0.53617		0.307692	0.701997		0.416667	1.12292		0.5	1.11876		0.615385	0.95706		0.727273	0.849295		0.8125	0.620905		0.909091	0.579922
		0.0769231	0.267149		0.153846	0.401456		0.25	1.03172		0.3125	0.473338		0.416667	0.784075		0.5	0.900217		0.625	0.926687		0.75	0.926123		0.818182	0.728454		0.916667	0.536946
		0.0833333	0.673794		0.166667	0.934435		0.25	0.513816		0.333333	1.08788		0.416667	0.843498		0.5	0.95235		0.636364	0.944299		0.75	0.958429		0.833333	0.784169		0.916667	0.623255
		0.0833333	0.197587		0.166667	0.293682		0.25	0.50371		0.333333	0.635004		0.416667	0.777489		0.5	1		0.666667	1		0.75	0.877808		0.833333	0.817819		0.916667	0.544293
		0.0833333	0.226858		0.166667	0.348335		0.25	0.310534		0.333333	0.685982		0.4375	0.961192		0.5	0.904967		0.666667	1		0.75	0.734553		0.833333	0.735827		0.916667	0.536844
		0.0833333	0.333161		0.166667	0.325073		0.25	0.406696		0.333333	0.57518		0.454545	0.982487		0.538462	1		0.666667	0.972948		0.75	0.960382		0.833333	0.797435		0.923077	0.435075
		0.0909091	0.346024		0.181818	0.548512		0.272727	0.738299		0.363636	0.893661		0.461538	0.941693		0.545455	1		0.666667	1		0.769231	0.755702		0.846154	0.645447		0.9375	0.345176
					0.1875	0.222513					0.375	0.669356					0.5625	0.979559		0.6875	0.840145					0.875	0.49662		1	0.331473
											0.384615	0.836723					0.583333	1.06491		0.692308	0.849115								1	0.391659
																	0.583333	0.977959											1	0.333194
																	0.583333	1											1	0.221247
																	0.583333	0.972048											1	0.300523
																													1	0.393807
																													1	0.265436
			0.312567			0.406111			0.577278			0.728791			0.916194			0.989231			0.943361			0.866042			0.703335			0.417061
			0.174775			0.241764			0.239384			0.184223			0.123683			0.060204			0.0617471			0.0921305			0.108929			0.127067
					0,0-0,1	0.312567	0.174775
					0,1-0,2	0.406111	0.241764
					0,2-0,3	0.577278	0.239384
					0,3-0,4	0.728791	0.184223
					0,4-0,5	0.916194	0.123683
					0,5-0,6	0.989231	0.060204
					0,6-0,7	0.943361	0.061747
					0,7-0,8	0.866042	0.092131
					0,8-0,9	0.703335	0.108929
					0,9-1,0	0.417061	0.127067

## Sheet: 700D
		0.0434783	0.371183		0.1	0.5556		0.2	0.693089		0.3	0.779524		0.4	0.820956		0.5	0.963476		0.6	0.948214		0.7	1		0.8	0.964638		0.9	0.756894
		0.0434783	0.296105		0.105263	0.255342		0.210526	0.408047		0.304348	0.962379		0.421053	0.742877		0.5	0.865499		0.608696	0.762302		0.736842	1		0.8125	0.861617		0.913043	0.466842
		0.0434783	0.262585		0.125	0.566646		0.217391	0.734392		0.304348	0.867808		0.434783	0.931756		0.521739	0.859652		0.608696	0.953192		0.73913	0.581331		0.826087	0.547208		0.913043	0.365265
		0.05	0.506247		0.130435	0.526153		0.217391	0.693981		0.304348	0.779203		0.434783	0.973621		0.521739	1		0.608696	0.935874		0.73913	0.764206		0.826087	0.560098		0.913043	0.321494
		0.0526316	0.187569		0.130435	0.453218		0.217391	0.724872		0.3125	0.733035		0.434783	0.957968		0.521739	1		0.625	1		0.73913	0.753642		0.826087	0.576873		0.9375	0.49204
		0.0625	0.57024		0.130435	0.60153		0.25	0.5865		0.315789	0.577062		0.4375	0.964498		0.526316	0.889623		0.631579	0.97928		0.75	0.936439		0.842105	0.862429		0.947368	0.443081
		0.0869565	0.430345		0.15	0.633959		0.25	0.743769		0.347826	1		0.45	0.834484		0.55	0.906749		0.65	0.982572		0.75	0.994129		0.85	0.891988		0.95	0.569067
		0.0869565	0.357111		0.157895	0.331534		0.26087	0.860973		0.347826	0.915978		0.473684	0.815117		0.5625	0.986409		0.652174	0.703808		0.782609	0.556112		0.869565	0.518278		0.956522	0.394637
		0.0869565	0.386802		0.173913	0.627789		0.26087	0.794166		0.347826	0.846658		0.478261	0.890767		0.565217	0.82179		0.652174	0.905271		0.782609	0.66924		0.869565	0.450969		0.956522	0.292379
					0.173913	0.584951		0.26087	0.741473		0.35	0.807291		0.478261	0.991884		0.565217	0.981645		0.652174	0.882944		0.782609	0.682394		0.869565	0.426589		0.956522	0.257378
					0.173913	0.681247		0.263158	0.490829		0.368421	0.663038		0.478261	0.990743		0.565217	0.981448		0.684211	0.994563		0.789474	0.972242		0.875	0.730483		1	0.257585
					0.1875	0.555163					0.375	0.904871					0.578947	0.944439		0.6875	0.985222					0.894737	0.66109		1	0.304779
											0.391304	0.978536								0.695652	0.637063								1	0.240284
											0.391304	0.947859								0.695652	0.837311								1	0.425387
											0.391304	0.90763								0.695652	0.816053								1	0.313659
																													1	0.196756
			0.374243			0.531094			0.679281			0.844725			0.901334			0.933394			0.888245			0.809976			0.671022			0.381095
			0.118779			0.126036			0.13321			0.121525			0.085513			0.0621409			0.11388			0.17508			0.185774			0.143439
		0,0-0,1	0.374243	0.118779
		0,1-0,2	0.531094	0.126036
		0,2-0,3	0.679281	0.13321
		0,3-0,4	0.844725	0.121525
		0,4-0,5	0.901334	0.085513
		0,5-0,6	0.933394	0.062141
		0,6-0,7	0.888245	0.11388
		0,7-0,8	0.809976	0.17508
		0,8-0,9	0.671022	0.185774
		0,9-1,0	0.381095	0.143439

## Sheet: Sheet6
		0.0344828	0.818375		0.103448	0.807557		0.206897	0.921848		0.310345	0.976621		0.409091	0.652311		0.5	0.898469		0.611111	0.905595		0.722222	0.995751		0.818182	0.78205		0.909091	0.655087
		0.0454545	0.592129		0.105263	0.28936		0.210526	0.553452		0.315789	0.86306		0.409091	0.753312		0.5	0.564273		0.62069	0.704773		0.724138	0.738763		0.818182	0.816806		0.909091	0.698546
		0.0454545	0.604402		0.111111	0.112569		0.222222	0.146102		0.318182	0.594888		0.413793	0.968977		0.5	0.91911		0.631579	0.907011		0.727273	0.788126		0.827586	0.786409		0.931034	0.738446
		0.0526316	0.209477		0.136364	0.807287		0.227273	0.681559		0.318182	0.657047		0.421053	1		0.517241	0.835371		0.636364	0.905066		0.727273	0.905907		0.833333	0.75797		0.944444	0.41823
		0.0555556	0.104578		0.136364	0.69573		0.227273	0.595568		0.333333	0.236063		0.444444	0.412906		0.526316	0.933544		0.636364	0.982993		0.736842	0.87317		0.842105	0.808328		0.947368	0.599965
		0.0689655	0.79779		0.137931	0.884709		0.241379	0.935935		0.344828	0.99895		0.448276	0.921744		0.545455	1		0.655172	0.692679		0.758621	0.759552		0.862069	0.788553		0.954545	0.522972
		0.0909091	0.752866		0.157895	0.393368		0.263158	0.716819		0.363636	0.607488		0.454545	0.754754		0.545455	0.976216		0.666667	1		0.772727	0.770097		0.863636	0.754511		0.954545	0.58897
		0.0909091	0.745622		0.166667	0.125679		0.272727	0.620144		0.363636	0.691996		0.454545	0.843207		0.551724	0.793331		0.681818	0.834544		0.772727	0.862824		0.863636	0.767826		0.965517	0.661451
					0.172414	0.921848		0.272727	0.61892		0.368421	0.96623		0.473684	0.97411		0.555556	0.738431		0.681818	0.945194		0.777778	0.908253		0.888889	0.593438		1	0.378052
					0.181818	0.75581		0.275862	0.95262		0.37931	1		0.482759	0.875908		0.578947	0.92005		0.684211	0.89057		0.789474	0.839164		0.894737	0.741411		1	0.291388
					0.181818	0.623822		0.277778	0.179134		0.388889	0.311695					0.586207	0.74413		0.689655	0.71154		0.793103	0.7774		0.896552	0.779587		1	0.441554
																	0.590909	0.981557											1	0.559035
																	0.590909	1											1	0.424183
			0.578155			0.583431			0.629282			0.718549			0.815723			0.869575			0.861815			0.838092			0.761535			0.53676
			0.274017			0.300573			0.271615			0.271497			0.180962			0.129419			0.111348			0.07941			0.0600858			0.136928
		0,0-0,1	0.578155	0.274017
		0,1-0,2	0.583431	0.300573
		0,2-0,3	0.629282	0.271615
		0,3-0,4	0.718549	0.271497
		0,4-0,5	0.815723	0.180962
		0,5-0,6	0.869575	0.129419
		0,6-0,7	0.861815	0.111348
		0,7-0,8	0.838092	0.07941
		0,8-0,9	0.761535	0.060086
		0,9-1,0	0.53676	0.136928
